# Supplementary material for: CpG Usage in RNA Viruses: Data and Hypotheses
Source: PLoS One. 2013 Sep 23;8(9):e74109. doi: 10.1371/journal.pone.0074109 (PMC3781069; doi:10.1371/journal.pone.0074109)
Supplement: Dataset S1 — RNA virus information. (XLSX) [file pone.0074109.s004.xlsx]

## Sheet: Dataset S1
Number	Family	Genus	Virus_Name	Host Typea	Genome polarityb	Accession Numbers
1	Alphaflexiviridae	Potexvirus	Allium virus X	P	(+)	NC_012211
2	Alphaflexiviridae	Potexvirus	Alstroemeria virus x	P	(+)	NC_007408
3	Alphaflexiviridae	Potexvirus	Alternanthera mosaic virus	P	(+)	NC_007731
4	Alphaflexiviridae	Potexvirus	Bamboo mosaic virus	P	(+)	NC_001642
5	Alphaflexiviridae	Botrexvirus	Botrytis virus X	F	(+)	NC_005132
6	Alphaflexiviridae	Potexvirus	Cactus virus X	P	(+)	NC_002815
7	Alphaflexiviridae	Potexvirus	Cassava common mosaic virus	P	(+)	NC_001658
8	Alphaflexiviridae	Potexvirus	Clover yellow mosaic virus	P	(+)	NC_001753
9	Alphaflexiviridae	Potexvirus	Cymbidium mosaic virus	P	(+)	NC_001812
10	Alphaflexiviridae	Potexvirus	Foxtail mosaic virus	P	(+)	NC_001483
11	Alphaflexiviridae	Allexivirus	Garlic virus C	P	(+)	NC_003376
12	Alphaflexiviridae	Allexivirus	Garlic virus E	P	(+)	NC_004012
13	Alphaflexiviridae	Allexivirus	Garlic virus X	P	(+)	NC_001800
14	Alphaflexiviridae	Potexvirus	Hosta virus X	P	(+)	NC_011544
15	Alphaflexiviridae	Potexvirus	Hydrangea ringspot virus	P	(+)	NC_006943
16	Alphaflexiviridae	Mandarivirus	Indian citrus ringspot virus	P	(+)	NC_003093
17	Alphaflexiviridae	Potexvirus	Lettuce virus X	P	(+)	NC_010832
18	Alphaflexiviridae	Potexvirus	Lily virus X	P	(+)	NC_007192
19	Alphaflexiviridae	Lolavirus	Lolium latent virus	P	(+)	NC_010434
20	Alphaflexiviridae	Potexvirus	Malva mosaic virus	P	(+)	NC_008251
21	Alphaflexiviridae	Potexvirus	Mint virus X	P	(+)	NC_006948
22	Alphaflexiviridae	Potexvirus	Narcissus mosaic virus	P	(+)	NC_001441
23	Alphaflexiviridae	Potexvirus	Nerine virus X	P	(+)	NC_007679
24	Alphaflexiviridae	Potexvirus	Opuntia virus X	P	(+)	NC_006060
25	Alphaflexiviridae	Potexvirus	Papaya mosaic virus	P	(+)	NC_001748
26	Alphaflexiviridae	Potexvirus	Pepino mosaic virus	P	(+)	NC_004067
27	Alphaflexiviridae	Potexvirus	Phaius virus X	P	(+)	NC_010295
28	Alphaflexiviridae	Potexvirus	Plantago asiatica mosaic virus	P	(+)	NC_003849
29	Alphaflexiviridae	Potexvirus	Potato aucuba mosaic virus	P	(+)	NC_003632
30	Alphaflexiviridae	Potexvirus	Potato virus X	P	(+)	NC_011620
31	Alphaflexiviridae	Potexvirus	Scallion virus X	P	(+)	NC_003400
32	Alphaflexiviridae	Potexvirus	Schlumbergera virus X	P	(+)	NC_011659
33	Alphaflexiviridae	Sclerodarnavirus	Sclerotinia sclerotiorum debilitation-associated RNA virus	F	(+)	NC_007415
34	Alphaflexiviridae	Potexvirus	Strawberry mild yellow edge virus	P	(+)	NC_003794
35	Alphaflexiviridae	Potexvirus	White clover mosaic virus	P	(+)	NC_003820
36	Alphaflexiviridae	Potexvirus	Zygocactus virus X	P	(+)	NC_006059
37	Alphatetraviridae	Omegatetravirus	Dendrolimus punctatus tetravirus	I	(+)	NC_005898	NC_005899
38	Alphatetraviridae	Omegatetravirus	Helicoverpa armigera stunt virus	I	(+)	NC_001981	NC_001982
39	Alphatetraviridae	Betatetravirus	Nudaurelia capensis beta virus	I	(+)	NC_001990
40	Arenaviridae	Arenavirus	Allpahuayo virus	V	(-)	NC_010249	NC_010253
41	Arenaviridae	Arenavirus	Amapari virus	V	(-)	NC_010251	NC_010247
42	Arenaviridae	Arenavirus	Bear Canyon virus	V	(-)	NC_010255	NC_010256
43	Arenaviridae	Unclassified	CAS virus	V	(-)	NC_018484	NC_018481
44	Arenaviridae	Arenavirus	Chapare virus	V	(-)	NC_010563	NC_010562
45	Arenaviridae	Arenavirus	Cupixi virus	V	(-)	NC_010252	NC_010254
46	Arenaviridae	Arenavirus	Flexal virus	V	(-)	NC_010759	NC_010757
47	Arenaviridae	Unclassified	Golden Gate virus	V	(-)	NC_018482	NC_018483
48	Arenaviridae	Arenavirus	Guanarito virus	V	(-)	NC_005082	NC_005077
49	Arenaviridae	Arenavirus	Ippy virus	V	(-)	NC_007906	NC_007905
50	Arenaviridae	Arenavirus	Junin virus	V	(-)	NC_005080	NC_005081
51	Arenaviridae	Arenavirus	Lassa virus	V	(-)	NC_004297	NC_004296
52	Arenaviridae	Arenavirus	Latino virus	V	(-)	NC_010760	NC_010758
53	Arenaviridae	Arenavirus	Lujo virus	V	(-)	NC_012777	NC_012776
54	Arenaviridae	Arenavirus	Luna virus	V	(-)	NC_016153	NC_016152
55	Arenaviridae	Arenavirus	Lunk virus NKS-1	V	(-)	NC_018711	NC_018710
56	Arenaviridae	Arenavirus	Lymphocytic choriomeningitis virus	V	(-)	NC_004291	NC_004294
57	Arenaviridae	Arenavirus	Machupo virus	V	(-)	NC_005079	NC_005078
58	Arenaviridae	Arenavirus	Mobala virus	V	(-)	NC_007904	NC_007903
59	Arenaviridae	Arenavirus	Mopeia Lassa virus reassortant 29	V	(-)	NC_006572	NC_006573
60	Arenaviridae	Arenavirus	Mopeia virus AN20410	V	(-)	NC_006574	NC_006575
61	Arenaviridae	Arenavirus	Morogoro virus	V	(-)	NC_013057
62	Arenaviridae	Arenavirus	Oliveros virus	V	(-)	NC_010250	NC_010248
63	Arenaviridae	Arenavirus	Parana virus	V	(-)	NC_010761	NC_010756
64	Arenaviridae	Arenavirus	Pichinde virus	V	(-)	NC_006439	NC_006447
65	Arenaviridae	Arenavirus	Pirital virus	V	(-)	NC_005897	NC_005894
66	Arenaviridae	Arenavirus	Sabia virus	V	(-)	NC_006313	NC_006317
67	Arenaviridae	Arenavirus	Tacaribe virus	V	(-)	NC_004292	NC_004293
68	Arenaviridae	Arenavirus	Tamiami virus	V	(-)	NC_010702	NC_010701
69	Arenaviridae	Arenavirus	Whitewater Arroyo virus	V	(-)	NC_010703	NC_010700
70	Arteriviridae	Arterivirus	Equine arteritis virus	V	(+)	NC_002532
71	Arteriviridae	Arterivirus	Lactate dehydrogenase-elevating virus	V	(+)	NC_001639
72	Arteriviridae	Arterivirus	Porcine reproductive and respiratory syndrome virus	V	(+)	NC_001961
73	Arteriviridae	Arterivirus	Simian hemorrhagic fever virus	V	(+)	NC_003092
74	Astroviridae	Mamastrovirus	Astrovirus MLB1	V	(+)	NC_011400
75	Astroviridae	Mamastrovirus	Astrovirus MLB1 HK05	V	(+)	NC_014320
76	Astroviridae	Mamastrovirus	Astrovirus MLB2	V	(+)	NC_016155
77	Astroviridae	Unclassified	Astrovirus MLB3	V	(+)	NC_019028
78	Astroviridae	Mamastrovirus	Astrovirus VA1	V	(+)	NC_013060
79	Astroviridae	Unclassified	Astrovirus VA2	V	(+)	NC_018669
80	Astroviridae	Unclassified	Astrovirus VA3	V	(+)	NC_019026
81	Astroviridae	Unclassified	Astrovirus VA4	V	(+)	NC_019027
82	Astroviridae	Mamastrovirus	Astrovirus wild boar/WBAstV-1/2011/HUN	V	(+)	NC_016896
83	Astroviridae	Avastrovirus	Chicken astrovirus	V	(+)	NC_003790
84	Astroviridae	Avastrovirus	Duck astrovirus C-NGB	V	(+)	NC_012437
85	Astroviridae	Mamastrovirus	HMO Astrovirus A	V	(+)	NC_013443
86	Astroviridae	Mamastrovirus	Mamastrovirus 1	V	(+)	NC_001943
87	Astroviridae	Mamastrovirus	Mamastrovirus 10	V	(+)	NC_004579
88	Astroviridae	Astroviridae	Mamastrovirus 13	V	(+)	NC_002469
89	Astroviridae	Astroviridae	Mouse astrovirus M-52/USA/2008	V	(+)	NC_015935
90	Astroviridae	Unclassified	Murine astrovirus	V	(+)	NC_018702
91	Astroviridae	Unclassified	Porcine astrovirus 3	V	(+)	NC_019494
92	Astroviridae	Astroviridae	Turkey astrovirus 2	V	(+)	NC_005790
93	Barnaviridae	Barnavirus	Mushroom bacilliform virus	F	(+)	NC_001633
94	Benyvirus	Benyvirus	Beet necrotic yellow vein virus	P	(+)	NC_003514	NC_003515	NC_003516	NC_003517	NC_003513
95	Benyvirus	Benyvirus	Beet soil-borne mosaic virus	P	(+)	NC_003503	NC_003506	NC_003507	NC_003508
96	Betaflexiviridae	Carlavirus	Aconitum latent virus	P	(+)	NC_002795
97	Betaflexiviridae	Vitivirus	Actinidia virus B	P	(+)	NC_016404
98	Betaflexiviridae	Carlavirus	American hop latent virus	P	(+)	NC_017859
99	Betaflexiviridae	Trichovirus	Apple chlorotic leaf spot virus	P	(+)	NC_001409
100	Betaflexiviridae	Foveavirus	Apple green crinkle associated virus	P	(+)	NC_018714
101	Betaflexiviridae	Capillovirus	Apple stem grooving virus	P	(+)	NC_001749
102	Betaflexiviridae	Foveavirus	Apple stem pitting virus	P	(+)	NC_003462
103	Betaflexiviridae	Foveavirus	Apricot latent virus	P	(+)	NC_014821
104	Betaflexiviridae	Trichovirus	Apricot pseudo-chlorotic leaf spot virus	P	(+)	NC_006946
105	Betaflexiviridae	Unclassified	Banana mild mosaic virus	P	(+)	NC_002729
106	Betaflexiviridae	Carlavirus	Butterbur mosaic virus	P	(+)	NC_013527
107	Betaflexiviridae	Unclassified	Cherry green ring mottle virus	P	(+)	NC_001946
108	Betaflexiviridae	Trichovirus	Cherry mottle leaf virus	P	(+)	NC_002500
109	Betaflexiviridae	Unclassified	Cherry necrotic rusty mottle virus	P	(+)	NC_002468
110	Betaflexiviridae	Capillovirus	Cherry virus A	P	(+)	NC_003689
111	Betaflexiviridae	Carlavirus	Chrysanthemum virus B	P	(+)	NC_009087
112	Betaflexiviridae	Citrivirus	Citrus leaf blotch virus	P	(+)	NC_003877
113	Betaflexiviridae	Carlavirus	Coleus vein necrosis virus	P	(+)	NC_009764
114	Betaflexiviridae	Carlavirus	Cowpea mild mottle virus	P	(+)	NC_014730
115	Betaflexiviridae	Carlavirus	Daphne virus S	P	(+)	NC_008020
116	Betaflexiviridae	Carlavirus	Garlic common latent virus	P	(+)	NC_016440
117	Betaflexiviridae	Carlavirus	Garlic latent virus	P	(+)	NC_003557
118	Betaflexiviridae	Trichovirus	Grapevine Pinot gris virus	P	(+)	NC_015782
119	Betaflexiviridae	Vitivirus	Grapevine virus A	P	(+)	NC_003604
120	Betaflexiviridae	Vitivirus	Grapevine virus B	P	(+)	NC_003602
121	Betaflexiviridae	Vitivirus	Grapevine virus E	P	(+)	NC_011106
122	Betaflexiviridae	Unclassified	Hardenbergia virus A	P	(+)	NC_015395
123	Betaflexiviridae	Carlavirus	Helleborus net necrosis virus	P	(+)	NC_012038
124	Betaflexiviridae	Carlavirus	Hippeastrum latent virus	P	(+)	NC_011540
125	Betaflexiviridae	Carlavirus	Hop latent virus	P	(+)	NC_002552
126	Betaflexiviridae	Carlavirus	Hydrangea chlorotic mottle virus	P	(+)	NC_012869
127	Betaflexiviridae	Carlavirus	Ligustrum necrotic ringspot virus	P	(+)	NC_010305
128	Betaflexiviridae	Carlavirus	Lily symptomless virus	P	(+)	NC_005138
129	Betaflexiviridae	Carlavirus	Narcissus common latent virus	P	(+)	NC_008266
130	Betaflexiviridae	Carlavirus	Narcissus symptomless virus	P	(+)	NC_008552
131	Betaflexiviridae	Foveavirus	Peach chlorotic mottle virus	P	(+)	NC_009892
132	Betaflexiviridae	Trichovirus	Peach mosaic virus	P	(+)	NC_011552
133	Betaflexiviridae	Carlavirus	Phlox virus S	P	(+)	NC_009383
134	Betaflexiviridae	Carlavirus	Poplar mosaic virus	P	(+)	NC_005343
135	Betaflexiviridae	Carlavirus	Potato latent virus	P	(+)	NC_011525
136	Betaflexiviridae	Carlavirus	Potato virus H	P	(+)	NC_018175
137	Betaflexiviridae	Carlavirus	Potato virus M	P	(+)	NC_001361
138	Betaflexiviridae	Carlavirus	Potato Virus P	P	(+)	NC_009759
139	Betaflexiviridae	Carlavirus	Potato virus S	P	(+)	NC_007289
140	Betaflexiviridae	Unclassified	Potato virus T	P	(+)	NC_011062
141	Betaflexiviridae	Carlavirus	Red clover vein mosaic virus	P	(+)	NC_012210
142	Betaflexiviridae	Foveavirus	Rubus canadensis virus 1	P	(+)	NC_019025
143	Betaflexiviridae	Unclassified	Sugarcane striate mosaic-associated virus	P	(+)	NC_003870
144	Birnaviridae	Blosnavirus	Blotched snakehead virus	V	dsRNA	NC_005982	NC_005983
145	Birnaviridae	Entomobirnavirus	Drosophila x virus	I	dsRNA	NC_004177	NC_004169
146	Birnaviridae	Entomobirnavirus	Espirito Santo virus	I	dsRNA	NC_016518	NC_016517
147	Birnaviridae	Avibirnavirus	Infectious bursal disease virus	V	dsRNA	NC_004178	NC_004179
148	Birnaviridae	Aquabirnavirus	Infectious pancreatic necrosis virus	V	dsRNA	NC_001915	NC_001916
149	Birnaviridae	Aquabirnavirus	Marine birnavirus	V	dsRNA	NC_008019	NC_008026
150	Birnaviridae	Aquabirnavirus	Paralichthys olivaceus birnavirus	V	dsRNA	NC_009923	NC_009924
151	Birnaviridae	Aquabirnavirus	Yellowtail ascites virus	V	dsRNA	NC_004168	NC_004176
152	Bornaviridae	Bornavirus	Borna disease virus	V	(-)	NC_001607
153	Bromoviridae	Alfamovirus	Alfalfa mosaic virus	P	(+)	NC_001495	NC_002024	NC_002025
154	Bromoviridae	Anulavirus	Amazon lily mild mottle virus	P	(+)	NC_018402	NC_018403	NC_018404
155	Bromoviridae	Ilarvirus	American plum line pattern virus	P	(+)	NC_003451	NC_003452	NC_003453
156	Bromoviridae	Ilarvirus	Apple mosaic virus	P	(+)	NC_003464	NC_003465	NC_003480
157	Bromoviridae	Ilarvirus	Asparagus virus 2	P	(+)	NC_011808	NC_011809
158	Bromoviridae	Ilarvirus	Blackberry chlorotic ringspot virus	P	(+)	NC_011553	NC_011554	NC_011555
159	Bromoviridae	Bromovirus	Broad bean mottle virus	P	(+)	NC_004008	NC_004007	NC_004006
160	Bromoviridae	Bromovirus	Brome mosaic virus	P	(+)	NC_002026	NC_002027	NC_002028
161	Bromoviridae	Bromovirus	Cassia yellow blotch virus	P	(+)	NC_006999	NC_007000	NC_007001
162	Bromoviridae	Ilarvirus	Citrus leaf rugose virus	P	(+)	NC_003548	NC_003547	NC_003546
163	Bromoviridae	Ilarvirus	Citrus variegation virus	P	(+)	NC_009536	NC_009537	NC_009538
164	Bromoviridae	Bromovirus	Cowpea chlorotic mottle virus	P	(+)	NC_003543	NC_003541	NC_003542
165	Bromoviridae	Cucumovirus	Cucumber mosaic virus	P	(+)	NC_002034	NC_002035	NC_001440
166	Bromoviridae	Ilarvirus	Elm mottle virus	P	(+)	NC_003569	NC_003568	NC_003570
167	Bromoviridae	Ilarvirus	Fragaria chiloensis latent virus	P	(+)	NC_006566	NC_006567	NC_006568
168	Bromoviridae	Cucumovirus	Gayfeather mild mottle virus	P	(+)	NC_012134	NC_012135	NC_012136
169	Bromoviridae	Ilarvirus	Humulus japonicus latent virus	P	(+)	NC_006064	NC_006065	NC_006066
170	Bromoviridae	Bromovirus	Melandrium yellow fleck virus	P	(+)	NC_013266	NC_013267	NC_013268
171	Bromoviridae	Oleavirus	Olive latent virus 2	P	(+)	NC_003673	NC_003674	NC_003671
172	Bromoviridae	Ilarvirus	Parietaria mottle virus	P	(+)	NC_005848	NC_005849	NC_005854
173	Bromoviridae	Cucumovirus	Peanut stunt virus	P	(+)	NC_002038	NC_002039	NC_002040
174	Bromoviridae	Anulavirus	Pelargonium zonate spot virus	P	(+)	NC_003649	NC_003650	NC_003651
175	Bromoviridae	Ilarvirus	Prune dwarf virus	P	(+)	NC_008039	NC_008037	NC_008038
176	Bromoviridae	Ilarvirus	Prunus necrotic ringspot virus	P	(+)	NC_004362	NC_004363	NC_004364
177	Bromoviridae	Ilarvirus	Spinach latent virus	P	(+)	NC_003808	NC_003809	NC_003810
178	Bromoviridae	Bromovirus	Spring beauty latent virus	P	(+)	NC_004120	NC_004121	NC_004122
179	Bromoviridae	Ilarvirus	Strawberry necrotic shock virus	P	(+)	NC_008708	NC_008707	NC_008706
180	Bromoviridae	Ilarvirus	Tobacco streak virus	P	(+)	NC_003844	NC_003842	NC_003845
181	Bromoviridae	Cucumovirus	Tomato aspermy virus	P	(+)	NC_003837	NC_003838	NC_003836
182	Bromoviridae	Ilarvirus	Tulare apple mosaic virus	P	(+)	NC_003833	NC_003834	NC_003835
183	Bunyaviridae	Phlebovirus	Aguacate virus	V	(-)	NC_015451	NC_015450	NC_015452
184	Bunyaviridae	Orthobunyavirus	Aino virus	V	(-)	NC_018465	NC_018459	NC_018460
185	Bunyaviridae	Orthobunyavirus	Akabane virus	V	(-)	NC_009894	NC_009895	NC_009896
186	Bunyaviridae	Hantavirus	Andes virus	V	(-)	NC_003468	NC_003467	NC_003466
187	Bunyaviridae	Tospovirus	Bean necrotic mosaic virus	P	(-)	NC_018070	NC_018072	NC_018071
188	Bunyaviridae	Orthobunyavirus	Bunyamwera virus	V	(-)	NC_001925	NC_001926	NC_001927
189	Bunyaviridae	Phlebovirus	Candiru virus	V	(-)	NC_015374	NC_015373
190	Bunyaviridae	Tospovirus	Capsicum chlorosis virus	P	(-)	NC_008302	NC_008303	NC_008301
191	Bunyaviridae	Nairovirus	Crimean-Congo hemorrhagic fever virus	V	(-)	NC_005301	NC_005300	NC_005302
192	Bunyaviridae	Hantavirus	Dobrava-Belgrade virus	V	(-)	NC_005234	NC_005233	NC_005235
193	Bunyaviridae	Nairovirus	Dugbe virus	V	(-)	NC_004159	NC_004158	NC_004157
194	Bunyaviridae	Tospovirus	Groundnut bud necrosis virus	P	(-)	NC_003614	NC_003620	NC_003619
195	Bunyaviridae	Tospovirus	Groundnut ringspot and Tomato chlorotic spot virus reassortant	P	(-)	NC_015469	NC_015468	NC_015467
196	Bunyaviridae	Hantavirus	Hantaan virus	V	(-)	NC_005222	NC_005218	NC_005219
197	Bunyaviridae	Hantavirus	Hantavirus Z10	V	(-)	NC_006435	NC_006433	NC_006437
198	Bunyaviridae	Tospovirus	Impatiens necrotic spot virus	P	(-)	NC_003625	NC_003616	NC_003624
199	Bunyaviridae	Orthobunyavirus	La Crosse virus	V	(-)	NC_004108	NC_004109	NC_004110
200	Bunyaviridae	Tospovirus	Melon yellow spot virus	P	(-)	NC_008306	NC_008307	NC_008300
201	Bunyaviridae	Orthobunyavirus	Oropouche virus	V	(-)	NC_005776	NC_005775	NC_005777
202	Bunyaviridae	Hantavirus	Puumala virus	V	(-)	NC_005225	NC_005223	NC_005224
203	Bunyaviridae	Phlebovirus	Rift Valley fever virus	V	(-)	NC_014397	NC_014396	NC_014395
204	Bunyaviridae	Phlebovirus	Sandfly fever Naples virus	V	(-)	NC_006319	NC_006320	NC_006318
205	Bunyaviridae	Phlebovirus	Sandfly fever Turkey virus	V	(-)	NC_015412	NC_015411	NC_015413
206	Bunyaviridae	Orthobunyavirus	Sathuperi virus	V	(-)	NC_018461	NC_018466	NC_018462
207	Bunyaviridae	Hantavirus	Seoul virus	V	(-)	NC_005237	NC_005236	NC_005238
208	Bunyaviridae	Phlebovirus	SFTS virus HB29	V	(-)	NC_018136	NC_018138	NC_018137
209	Bunyaviridae	Orthobunyavirus	Shamonda virus	V	(-)	NC_018463	NC_018467	NC_018464
210	Bunyaviridae	Orthobunyavirus	Simbu virus	V	(-)	NC_018476	NC_018478	NC_018477
211	Bunyaviridae	Hantavirus	Sin Nombre virus	V	(-)	NC_005215	NC_005216	NC_005217
212	Bunyaviridae	Hantavirus	Thottapalayam virus	V	(-)	NC_010707	NC_010708	NC_010704
213	Bunyaviridae	Tospovirus	Tomato spotted wilt virus	P	(-)	NC_002052	NC_002050	NC_002051
214	Bunyaviridae	Tospovirus	Tomato zonate spot virus	P	(-)	NC_010491	NC_010490	NC_010489
215	Bunyaviridae	Hantavirus	Tula virus	V	(-)	NC_005226	NC_005228	NC_005227
216	Bunyaviridae	Phlebovirus	Uukuniemi virus	V	(-)	NC_005220	NC_005214	NC_005221
217	Bunyaviridae	Tospovirus	Watermelon silver mottle virus	P	(-)	NC_003832	NC_003841	NC_003843
218	Caliciviridae	Sapovirus	Bat sapovirus TLC58/HK	V	(+)	NC_017936
219	Caliciviridae	Unclassified	Calicivirus isolate TCG	V	(+)	NC_006875
220	Caliciviridae	Unclassified	Calicivirus pig/AB90/CAN	V	(+)	NC_012699
221	Caliciviridae	Nebovirus	Calicivirus strain NB	V	(+)	NC_004064
222	Caliciviridae	Vesivirus	Canine calicivirus	V	(+)	NC_004542
223	Caliciviridae	Lagovirus	European brown hare syndrome virus	V	(+)	NC_002615
224	Caliciviridae	Vesivirus	Feline calicivirus	V	(+)	NC_001481
225	Caliciviridae	Vesivirus	Mink calicivirus	V	(+)	NC_019712
226	Caliciviridae	Norovirus	Murine norovirus 1	V	(+)	NC_008311
227	Caliciviridae	Nebovirus	Newbury agent 1	V	(+)	NC_007916
228	Caliciviridae	Norovirus	Norwalk virus	V	(+)	NC_001959
229	Caliciviridae	Sapovirus	Porcine enteric sapovirus	V	(+)	NC_000940
230	Caliciviridae	Lagovirus	Rabbit calicivirus Australia 1 MIC-07	V	(+)	NC_011704
231	Caliciviridae	Lagovirus	Rabbit hemorrhagic disease virus	V	(+)	NC_001543
232	Caliciviridae	Vesivirus	Rabbit vesivirus	V	(+)	NC_008580
233	Caliciviridae	Sapovirus	Sapovirus Hu/Dresden/pJG-Sap01/DE	V	(+)	NC_006269
234	Caliciviridae	Sapovirus	Sapovirus Mc10	V	(+)	NC_010624
235	Caliciviridae	Vesivirus	Steller sea lion vesivirus	V	(+)	NC_011050
236	Caliciviridae	Vesivirus	Vesicular exanthema of swine virus	V	(+)	NC_002551
237	Caliciviridae	Vesivirus	Walrus calicivirus	V	(+)	NC_004541
238	Carmotetraviridae	Betatetravirus	Providence virus	I	(+)	NC_014126
239	Caulimoviridae	Badnavirus	Banana streak CA virus	P	RT	NC_015506
240	Caulimoviridae	Badnavirus	Banana streak GF virus	P	RT	NC_007002
241	Caulimoviridae	Badnavirus	Banana streak IM virus	P	RT	NC_015507
242	Caulimoviridae	Badnavirus	Banana streak Mysore virus	P	RT	NC_006955
243	Caulimoviridae	Badnavirus	Banana streak OL virus	P	RT	NC_003381
244	Caulimoviridae	Badnavirus	Banana streak UA virus	P	RT	NC_015502
245	Caulimoviridae	Badnavirus	Banana streak UI virus	P	RT	NC_015503
246	Caulimoviridae	Badnavirus	Banana streak UL virus	P	RT	NC_015504
247	Caulimoviridae	Badnavirus	Banana streak UM virus	P	RT	NC_015505
248	Caulimoviridae	Badnavirus	Banana streak virus	P	RT	NC_008018
249	Caulimoviridae	Badnavirus	Banana streak virus strain Acuminata Vietnam	P	RT	NC_007003
250	Caulimoviridae	Soymovirus	Blueberry red ringspot virus	P	RT	NC_003138
251	Caulimoviridae	Badnavirus	Bougainvillea spectabilis chlorotic vein-banding virus	P	RT	NC_011592
252	Caulimoviridae	Badnavirus	Cacao swollen shoot virus	P	RT	NC_001574
253	Caulimoviridae	Caulimovirus	Carnation etched ring virus	P	RT	NC_003498
254	Caulimoviridae	Cavemovirus	Cassava vein mosaic virus	P	RT	NC_001648
255	Caulimoviridae	Caulimovirus	Cauliflower mosaic virus	P	RT	NC_001497
256	Caulimoviridae	Soymovirus	Cestrum yellow leaf curling virus	P	RT	NC_004324
257	Caulimoviridae	Badnavirus	Citrus yellow mosaic virus	P	RT	NC_003382
258	Caulimoviridae	Badnavirus	Commelina yellow mottle virus	P	RT	NC_001343
259	Caulimoviridae	Badnavirus	Cycad leaf necrosis virus	P	RT	NC_011097
260	Caulimoviridae	Caulimovirus	Dahlia mosaic virus	P	RT	NC_018616
261	Caulimoviridae	Badnavirus	Dioscorea bacilliform virus	P	RT	NC_009010
262	Caulimoviridae	Badnavirus	Dracaena mottle virus	P	RT	NC_008034
263	Caulimoviridae	Caulimovirus	Eupatorium vein clearing virus	P	RT	NC_010738
264	Caulimoviridae	Badnavirus	Fig badnavirus 1	P	RT	NC_017830
265	Caulimoviridae	Caulimovirus	Figwort mosaic virus	P	RT	NC_003554
266	Caulimoviridae	Badnavirus	Gooseberry vein banding virus	P	RT	NC_018105
267	Caulimoviridae	Badnavirus	Grapevine vein-clearing virus	P	RT	NC_015784
268	Caulimoviridae	Caulimovirus	Horseradish latent virus	P	RT	NC_018858
269	Caulimoviridae	Carlavirus	Kalanchoe top-spotting virus	P	RT	NC_004540
270	Caulimoviridae	Caulimovirus	Lamium leaf distortion virus	P	RT	NC_010737
271	Caulimoviridae	Unclassified	Lucky bamboo bacilliform virus	P	RT	NC_009568
272	Caulimoviridae	Carlavirus	Mirabilis mosaic virus	P	RT	NC_004036
273	Caulimoviridae	Soymovirus	Peanut chlorotic streak virus	P	RT	NC_001634
274	Caulimoviridae	Badnavirus	Pelargonium vein banding virus	P	RT	NC_013262
275	Caulimoviridae	Petuvirus	Petunia vein clearing virus	P	RT	NC_001839
276	Caulimoviridae	Badnavirus	Pineapple bacilliform comosus virus	P	RT	NC_014648
277	Caulimoviridae	Tungrovirus	Rice tungro bacilliform virus	P	RT	NC_001914
278	Caulimoviridae	Unclassified	Rudbeckia flower distortion virus	P	RT	NC_011920
279	Caulimoviridae	Soymovirus	Soybean chlorotic mottle virus	P	RT	NC_001739
280	Caulimoviridae	Caulimovirus	Soybean Putnam virus	P	RT	NC_018505
281	Caulimoviridae	Caulimovirus	Strawberry vein banding virus	P	RT	NC_001725
282	Caulimoviridae	Badnavirus	Sugarcane bacilliform IM virus	P	RT	NC_003031
283	Caulimoviridae	Badnavirus	Sugarcane bacilliform MO virus	P	RT	NC_008017
284	Caulimoviridae	Badnavirus	Sugarcane bacilliform virus	P	RT	NC_013455
285	Caulimoviridae	Cavemovirus	Sweet potato caulimo-like virus	P	RT	NC_015328
286	Caulimoviridae	Solendovirus	Sweet potato vein clearing virus	P	RT	NC_015228
287	Caulimoviridae	Badnavirus	Taro bacilliform virus	P	RT	NC_004450
288	Caulimoviridae	Cavemovirus	Tobacco vein clearing virus	P	RT	NC_003378
289	Chrysoviridae	Chrysovirus	Amasya cherry disease associated chrysovirus	F	dsRNA	NC_009947	NC_009946	NC_009945	NC_009944
290	Chrysoviridae	Chrysovirus	Helminthosporium victoriae 145S virus	F	dsRNA	NC_005978	NC_005979	NC_005980	NC_005981
291	Chrysoviridae	Chrysovirus	Magnaporthe oryzae chrysovirus 1	F	dsRNA	NC_014462	NC_014465	NC_014463	NC_014464
292	Chrysoviridae	Chrysovirus	Penicillium chrysogenum virus	F	dsRNA	NC_007539	NC_007540	NC_007541	NC_007542
293	Closteroviridae	Crinivirus	Bean yellow disorder virus	P	(+)	NC_010560	NC_010561
294	Closteroviridae	Crinivirus	Beet pseudo-yellows virus	P	(+)	NC_005209	NC_005210
295	Closteroviridae	Closterovirus	Beet yellows virus	P	(+)	NC_001598
296	Closteroviridae	Crinivirus	Blackberry yellow vein-associated virus	P	(+)	NC_006962	NC_006963
297	Closteroviridae	Unclassified	Blueberry virus A	P	(+)	NC_018519
298	Closteroviridae	Closterovirus	Citrus tristeza virus	P	(+)	NC_001661
299	Closteroviridae	Crinivirus	Cucurbit chlorotic yellows virus	P	(+)	NC_018173	NC_018174
300	Closteroviridae	Crinivirus	Cucurbit yellow stunting disorder virus	P	(+)	NC_004809	NC_004810
301	Closteroviridae	Ampelovirus	Grapevine leafroll-associated virus 1	P	(+)	NC_016509
302	Closteroviridae	Ampelovirus	Grapevine leafroll-associated virus 10	P	(+)	NC_011702
303	Closteroviridae	Closterovirus	Grapevine leafroll-associated virus 2	P	(+)	NC_007448
304	Closteroviridae	Ampelovirus	Grapevine leafroll-associated virus 3	P	(+)	NC_004667
305	Closteroviridae	Ampelovirus	Grapevine leafroll-associated virus 4	P	(+)	NC_016416
306	Closteroviridae	Ampelovirus	Grapevine leafroll-associated virus 5	P	(+)	NC_016081
307	Closteroviridae	Ampelovirus	Grapevine leafroll-associated virus 6	P	(+)	NC_016417
308	Closteroviridae	Closterovirus	Grapevine rootstock stem lesion associated virus	P	(+)	NC_004724
309	Closteroviridae	Crinivirus	Lettuce chlorosis virus	P	(+)	NC_012909	NC_012910
310	Closteroviridae	Crinivirus	Lettuce infectious yellows virus	P	(+)	NC_003617	NC_003618
311	Closteroviridae	Closterovirus	Little cherry virus 1	P	(+)	NC_001836
312	Closteroviridae	Ampelovirus	Little cherry virus 2	P	(+)	NC_005065
313	Closteroviridae	Closterovirus	Mint virus 1	P	(+)	NC_006944
314	Closteroviridae	Ampelovirus	Pineapple mealybug wilt-associated virus 1	P	(+)	NC_010178
315	Closteroviridae	Ampelovirus	Plum bark necrosis stem pitting-associated virus	P	(+)	NC_009992
316	Closteroviridae	Crinivirus	Potato yellow vein virus	P	(+)	NC_006061	NC_006062
317	Closteroviridae	Closterovirus	Raspberry leaf mottle virus	P	(+)	NC_008585
318	Closteroviridae	Closterovirus	Strawberry chlorotic fleck-associated virus	P	(+)	NC_008366
319	Closteroviridae	Crinivirus	Strawberry pallidosis-associated virus	P	(+)	NC_005895	NC_005896
320	Closteroviridae	Crinivirus	Sweet potato chlorotic stunt virus	P	(+)	NC_004123	NC_004124
321	Closteroviridae	Crinivirus	Tomato infectious chlorosis virus	P	(+)	NC_013258	NC_013259
322	Coronaviridae	Betacoronavirus	Bat coronavirus (BtCoV/133/2005)	V	(+)	NC_008315
323	Coronaviridae	Alphacoronavirus	Bat coronavirus 1A	V	(+)	NC_010437
324	Coronaviridae	Alphacoronavirus	Bat coronavirus 1B	V	(+)	NC_010436
325	Coronaviridae	Coronaviruses	Bat coronavirus BM48-31/BGR/2008	V	(+)	NC_014470
326	Coronaviridae	Gammacoronavirus	Beluga Whale coronavirus SW1	V	(+)	NC_010646
327	Coronaviridae	Betacoronavirus	Betacoronavirus England 1	V	(+)	NC_019843
328	Coronaviridae	Betacoronavirus	Bovine coronavirus	V	(+)	NC_003045
329	Coronaviridae	Unclassified	Bovine respiratory coronavirus AH187	V	(+)	NC_012948
330	Coronaviridae	Deltacoronavirus	Common-moorhen coronavirus HKU21	V	(+)	NC_016996
331	Coronaviridae	Betacoronavirus	Equine coronavirus	V	(+)	NC_010327
332	Coronaviridae	Alphacoronavirus	Feline infectious peritonitis virus	V	(+)	NC_002306
333	Coronaviridae	Alphacoronavirus	Human coronavirus 229E	V	(+)	NC_002645
334	Coronaviridae	Betacoronavirus	Human coronavirus HKU1	V	(+)	NC_006577
335	Coronaviridae	Alphacoronavirus	Human coronavirus NL63	V	(+)	NC_005831
336	Coronaviridae	Betacoronavirus	Human coronavirus OC43	V	(+)	NC_005147
337	Coronaviridae	Gammacoronavirus	Infectious bronchitis virus	V	(+)	NC_001451
338	Coronaviridae	Alphacoronavirus	Magpie-robin coronavirus HKU18	V	(+)	NC_016993
339	Coronaviridae	Alphacoronavirus	Miniopterus bat coronavirus HKU8	V	(+)	NC_010438
340	Coronaviridae	Gammacoronavirus	Munia coronavirus HKU13-3514	V	(+)	NC_011550
341	Coronaviridae	Betacoronavirus	Murine hepatitis virus strain A59	V	(+)	NC_001846
342	Coronaviridae	Betacoronavirus	Murine hepatitis virus strain JHM	V	(+)	NC_006852
343	Coronaviridae	Deltacoronavirus	Night-heron coronavirus HKU19	V	(+)	NC_016994
344	Coronaviridae	Deltacoronavirus	Porcine coronavirus HKU15	V	(+)	NC_016990
345	Coronaviridae	Alphacoronavirus	Porcine epidemic diarrhea virus	V	(+)	NC_003436
346	Coronaviridae	Betacoronavirus	Porcine hemagglutinating encephalomyelitis virus	V	(+)	NC_007732
347	Coronaviridae	Betacoronavirus	Rabbit coronavirus HKU14	V	(+)	NC_017083
348	Coronaviridae	Betacoronavirus	Rat coronavirus Parker	V	(+)	NC_012936
349	Coronaviridae	Alphacoronavirus	Rhinolophus bat coronavirus HKU2	V	(+)	NC_009988
350	Coronaviridae	Alphacoronavirus	Rousettus bat coronavirus HKU10	V	(+)	NC_018871
351	Coronaviridae	Betacoronavirus	SARS coronavirus	V	(+)	NC_004718
352	Coronaviridae	Alphacoronavirus	Scotophilus bat coronavirus 512	V	(+)	NC_009657
353	Coronaviridae	Gammacoronavirus	Thrush coronavirus HKU12-600	V	(+)	NC_011549
354	Coronaviridae	Betacoronavirus	Tylonycteris bat coronavirus HKU4	V	(+)	NC_009019
355	Coronaviridae	Bafinivirus	White bream virus	V	(+)	NC_008516
356	Coronaviridae	Deltacoronavirus	White-eye coronavirus HKU16	V	(+)	NC_016991
357	Coronaviridae	Deltacoronavirus	Wigeon coronavirus HKU20	V	(+)	NC_016995
358	Cystoviridae	Cystovirus	Pseudomonas phage phi12	F	dsRNA	NC_004173	NC_004175	NC_004174
359	Cystoviridae	Cystovirus	Pseudomonas phage phi13	F	dsRNA	NC_004172	NC_004171	NC_004170
360	Cystoviridae	Cystovirus	Pseudomonas phage phi2954	F	dsRNA	NC_012091	NC_012092	NC_012093
361	Cystoviridae	Cystovirus	Pseudomonas phage phi6	F	dsRNA	NC_003715	NC_003716	NC_003714
362	Cystoviridae	Cystovirus	Pseudomonas phage phi8	F	dsRNA	NC_003299	NC_003300	NC_003301
363	Deltavirus	Deltavirus	Hepatitis delta virus	V	(-)	NC_001653
364	Dicistroviridae	Cripavirus	Aphid lethal paralysis virus	I	(+)	NC_004365
365	Dicistroviridae	Cripavirus	Black queen cell virus	I	(+)	NC_003784
366	Dicistroviridae	Cripavirus	Cricket paralysis virus	I	(+)	NC_003924
367	Dicistroviridae	Cripavirus	Drosophila C virus	I	(+)	NC_001834
368	Dicistroviridae	Cripavirus	Himetobi P virus	I	(+)	NC_003782
369	Dicistroviridae	Aparavirus	Israeli acute paralysis virus	I	(+)	NC_009025
370	Dicistroviridae	Aparavirus	Kashmir bee virus	I	(+)	NC_004807
371	Dicistroviridae	Unclassified	Mud crab dicistrovirus	I	(+)	NC_014793
372	Dicistroviridae	Cripavirus	Plautia stali intestine virus	I	(+)	NC_003779
373	Dicistroviridae	Cripavirus	Rhopalosiphum padi virus	I	(+)	NC_001874
374	Dicistroviridae	Aparavirus	Taura syndrome virus	I	(+)	NC_003005
375	Dicistroviridae	Cripavirus	Triatoma virus	I	(+)	NC_003783
376	Emaravirus	Emaravirus	European mountain ash ringspot-associated virus	P	(-)	NC_013105	NC_013106	NC_013108	NC_013107
377	Emaravirus	Emaravirus	Rose rosette virus	P	(-)	NC_015298	NC_015299	NC_015300	NC_015301
378	Endornaviridae	Endornavirus	Bell pepper endornavirus	P	dsRNA	NC_015781
379	Endornaviridae	Endornavirus	Grapevine endophyte endornavirus	P	dsRNA	NC_019493
380	Endornaviridae	Endornavirus	Helicobasidium mompa endornavirus 1	F	dsRNA	NC_013447
381	Endornaviridae	Endornavirus	Oryza rufipogon endornavirus	P	dsRNA	NC_007649
382	Endornaviridae	Endornavirus	Oryza sativa endornavirus	P	dsRNA	NC_007647
383	Endornaviridae	Endornavirus	Persea americana endornavirus	P	dsRNA	NC_016648
384	Endornaviridae	Endornavirus	Tuber aestivum endornavirus	F	dsRNA	NC_014904
385	Endornaviridae	Endornavirus	Vicia faba endornavirus	P	dsRNA	NC_007648
386	Filoviridae	Ebolavirus	Bundibugyo ebolavirus	V	(-)	NC_014373
387	Filoviridae	Ebolavirus	Ebola virus - Mayinga, Zaire, 1976	V	(-)	NC_002549
388	Filoviridae	Cuevavirus	Lloviu virus	V	(-)	NC_016144
389	Filoviridae	Marburgvirus	Marburg marburgvirus	V	(-)	NC_001608
390	Filoviridae	Ebolavirus	Reston ebolavirus	V	(-)	NC_004161
391	Filoviridae	Ebolavirus	Sudan ebolavirus	V	(-)	NC_006432
392	Filoviridae	Ebolavirus	Tai Forest ebolavirus	V	(-)	NC_014372
393	Flaviviridae	Flavivirus	Aedes flavivirus	I	(+)	NC_012932
394	Flaviviridae	Flavivirus	Alkhumra hemorrhagic fever virus	V	(+)	NC_004355
395	Flaviviridae	Flavivirus	Apoi virus	V	(+)	NC_003676	NC_009026
396	Flaviviridae	Flavivirus	Aroa virus	V	(+)	NC_012534
397	Flaviviridae	Flavivirus	Bagaza virus	V	(+)	NC_003679
398	Flaviviridae	Pestivirus	Border disease virus	V	(+)	NC_001461
399	Flaviviridae	Pestivirus	Bovine viral diarrhea virus 1	V	(+)	NC_002032
400	Flaviviridae	Pestivirus	Bovine viral diarrhea virus 2	V	(+)	NC_001564
401	Flaviviridae	Flavivirus	Cell fusing agent virus	I	(+)	NC_017086
402	Flaviviridae	Flavivirus	Chaoyang virus	V	(+)	NC_002657
403	Flaviviridae	Pestivirus	Classical swine fever virus	V	(+)	NC_008604
404	Flaviviridae	Flavivirus	Culex flavivirus	I	(+)	NC_001477
405	Flaviviridae	Flavivirus	Dengue virus 1	V	(+)	NC_001474
406	Flaviviridae	Flavivirus	Dengue virus 2	V	(+)	NC_001475
407	Flaviviridae	Flavivirus	Dengue virus 3	V	(+)	NC_002640
408	Flaviviridae	Flavivirus	Dengue virus 4	V	(+)	NC_016997
409	Flaviviridae	Flavivirus	Donggang virus	V	(+)	NC_018670
410	Flaviviridae	Flavivirus	Duck egg-drop syndrome virus	V	(+)	NC_016958
411	Flaviviridae	Flavivirus	Duck flavivirus TA	V	(+)	NC_008718
412	Flaviviridae	Flavivirus	Entebbe bat virus	V	(+)	NC_004102
413	Flaviviridae	Hepacivirus	Hepatitis C virus	V	(+)	NC_009823
414	Flaviviridae	Hepacivirus	Hepatitis C virus genotype 2	V	(+)	NC_009824
415	Flaviviridae	Hepacivirus	Hepatitis C virus genotype 3	V	(+)	NC_009826
416	Flaviviridae	Hepacivirus	Hepatitis C virus genotype 5	V	(+)	NC_009827
417	Flaviviridae	Hepacivirus	Hepatitis C virus genotype 6	V	(+)	NC_001655
418	Flaviviridae	Hepatitis G Virus	Hepatitis GB virus B	V	(+)	NC_009028
419	Flaviviridae	Flavivirus	Ilheus virus	V	(+)	NC_001437
420	Flaviviridae	Flavivirus	Japanese encephalitis virus	V	(+)	NC_005064
421	Flaviviridae	Flavivirus	Kamiti River virus	I	(+)	NC_006947
422	Flaviviridae	Flavivirus	Karshi virus	V	(+)	NC_012533
423	Flaviviridae	Flavivirus	Kedougou virus	V	(+)	NC_009029
424	Flaviviridae	Flavivirus	Kokobera virus	V	(+)	NC_003690
425	Flaviviridae	Flavivirus	Langat virus	V	(+)	NC_001809
426	Flaviviridae	Flavivirus	Louping ill virus	V	(+)	NC_003635
427	Flaviviridae	Flavivirus	Modoc virus	V	(+)	NC_004119
428	Flaviviridae	Flavivirus	Montana myotis leukoencephalitis virus	V	(+)	NC_000943
429	Flaviviridae	Flavivirus	Murray Valley encephalitis virus	V	(+)	NC_018705
430	Flaviviridae	Flavivirus	Ntaya virus	V	(+)	NC_005062
431	Flaviviridae	Flavivirus	Omsk hemorrhagic fever virus	V	(+)	NC_003678
432	Flaviviridae	Pestivirus	Pestivirus Giraffe-1	V	(+)	NC_018713
433	Flaviviridae	Pestivirus	Pestivirus strain Aydin/04-TR	V	(+)	NC_003687
434	Flaviviridae	Flavivirus	Powassan virus	V	(+)	NC_012671
435	Flaviviridae	Flavivirus	Quang Binh virus	I	(+)	NC_003675
436	Flaviviridae	Flavivirus	Rio Bravo virus	V	(+)	NC_008719
437	Flaviviridae	Flavivirus	Sepik virus	V	(+)	NC_003996
438	Flaviviridae	Flavivirus	Tamana bat virus	V	(+)	NC_015843
439	Flaviviridae	Flavivirus	Tembusu virus	V	(+)	NC_001672
440	Flaviviridae	Flavivirus	Tick-borne encephalitis virus	V	(+)	NC_006551
441	Flaviviridae	Flavivirus	Usutu virus	V	(+)	NC_012735
442	Flaviviridae	Flavivirus	Wesselsbron virus	V	(+)	NC_001563
443	Flaviviridae	Flavivirus	West Nile virus	V	(+)	NC_009942
444	Flaviviridae	Flavivirus	Yellow fever virus	V	(+)	NC_002031
445	Flaviviridae	Flavivirus	Yokose virus	V	(+)	NC_005039
446	Flaviviridae	Flavivirus	Zika virus	V	(+)	NC_012532
447	Gammaflexiviridae	Mycoflexivirus	Botrytis virus F	F	(+)	NC_002604
448	Hepadnaviridae	Avihepadnavirus	Duck hepatitis B virus	V	RT	NC_001344
449	Hepadnaviridae	Orthohepadnavirus	Ground squirrel hepatitis virus	V	RT	NC_001484
450	Hepadnaviridae	Orthohepadnavirus	Hepatitis B virus	V	RT	NC_003977
451	Hepadnaviridae	Avihepadnavirus	Heron hepatitis B virus	V	RT	NC_001486
452	Hepadnaviridae	Avihepadnavirus	Parrot hepatitis B virus	V	RT	NC_016561
453	Hepadnaviridae	Unclassified	Ross's goose hepatitis B virus	V	RT	NC_005888
454	Hepadnaviridae	Unclassified	Sheldgoose hepatitis B virus	V	RT	NC_005890
455	Hepadnaviridae	Unclassified	Snow goose hepatitis B virus	V	RT	NC_005950
456	Hepadnaviridae	Orthohepadnavirus	Woodchuck hepatitis virus	V	RT	NC_004107
457	Hepeviridae	Unclassified	Bat hepevirus	V	(+)	NC_018382
458	Hepeviridae	Unclassified	Cutthroat trout virus	V	(+)	NC_015521
459	Hepeviridae	Hepevirus	Hepatitis E virus	V	(+)	NC_001434
460	Hypoviridae	Hypovirus	Cryphonectria hypovirus 1	F	(+)	NC_001492
461	Hypoviridae	Hypovirus	Cryphonectria hypovirus 3	F	(+)	NC_000960
462	Hypoviridae	Hypovirus	Cryphonectria hypovirus 4	F	(+)	NC_006431
463	Hypoviridae	Hypovirus	Sclerotinia sclerotiorum hypovirus 1	F	(+)	NC_015939
464	Hypoviridae	Hypovirus	Valsa ceratosperma hypovirus 1	F	(+)	NC_017099
465	Idaeovirus	Idaeovirus	Raspberry bushy dwarf virus	P	(+)	NC_003739	NC_003740
466	Iflaviridae	Iflavirus	Brevicoryne brassicae picorna-like virus	I	(+)	NC_009530
467	Iflaviridae	Iflavirus	Ectropis obliqua picorna-like virus	I	(+)	NC_005092
468	Iflaviridae	Iflavirus	Infectious flacherie virus	I	(+)	NC_003781
469	Iflaviridae	Iflavirus	Perina nuda virus	I	(+)	NC_003113
470	Iflaviridae	Iflavirus	Sacbrood virus	I	(+)	NC_002066
471	Iflaviridae	Iflavirus	Slow bee paralysis virus	I	(+)	NC_014137
472	Iflaviridae	Iflavirus	Spodoptera exigua iflavirus 1	I	(+)	NC_016405
473	Iflaviridae	Iflavirus	Varroa destructor virus-1	I	(+)	NC_006494
474	Leviviridae	Levivirus	Acinetobacter phage AP205	B	(+)	NC_002700
475	Leviviridae	Unclassified	Caulobacter phage phiCb5	F	(+)	NC_019453
476	Leviviridae	Levivirus	Enterobacteria phage BZ13	B	(+)	NC_001426
477	Leviviridae	Levivirus	Enterobacteria phage C-1 INW-2012	B	(+)	NC_019920
478	Leviviridae	Allolevivirus	Enterobacteria phage FI sensu lato	B	(+)	NC_004301
479	Leviviridae	Levivirus	Enterobacteria phage Hgal1	B	(+)	NC_019922
480	Leviviridae	Levivirus	Enterobacteria phage M	B	(+)	NC_019707
481	Leviviridae	Levivirus	Enterobacteria phage MS2	B	(+)	NC_001417
482	Leviviridae	Allolevivirus	Enterobacteria phage Qbeta	B	(+)	NC_001890
483	Leviviridae	Levivirus	Pseudomonas phage PRR1	B	(+)	NC_008294
484	Luteoviridae	Luteovirus	Barley yellow dwarf virus-GAV	P	(+)	NC_004666
485	Luteoviridae	Luteovirus	Barley yellow dwarf virus-MAV	P	(+)	NC_003680
486	Luteoviridae	Luteovirus	Barley yellow dwarf virus-PAS	P	(+)	NC_002160
487	Luteoviridae	Polerovirus	Beet chlorosis virus	P	(+)	NC_002766
488	Luteoviridae	Polerovirus	Beet mild yellowing virus	P	(+)	NC_003491
489	Luteoviridae	Polerovirus	Beet western yellows virus	P	(+)	NC_004756
490	Luteoviridae	Polerovirus	Brassica yellows virus	P	(+)	NC_016038
491	Luteoviridae	Polerovirus	Carrot red leaf virus	P	(+)	NC_006265
492	Luteoviridae	Polerovirus	Cereal yellow dwarf virus - RPS	P	(+)	NC_002198
493	Luteoviridae	Polerovirus	Cereal yellow dwarf virus - RPV	P	(+)	NC_004751
494	Luteoviridae	Polerovirus	Chickpea chlorotic stunt virus	P	(+)	NC_008249
495	Luteoviridae	Polerovirus	Cotton leafroll dwarf virus	P	(+)	NC_014545
496	Luteoviridae	Polerovirus	Cucurbit aphid-borne yellows virus	P	(+)	NC_003688
497	Luteoviridae	Polerovirus	Melon aphid-borne yellows virus	P	(+)	NC_010809
498	Luteoviridae	Polerovirus	Pepper vein yellows virus	P	(+)	NC_015050
499	Luteoviridae	Polerovirus	Potato leafroll virus	P	(+)	NC_001747
500	Luteoviridae	Luteovirus	Rose spring dwarf-associated virus	P	(+)	NC_010806
501	Luteoviridae	Luteovirus	Soybean dwarf virus	P	(+)	NC_003056
502	Luteoviridae	Polerovirus	Suakwa aphid-borne yellows virus	P	(+)	NC_018571
503	Luteoviridae	Polerovirus	Turnip yellows virus	P	(+)	NC_003743
504	Luteoviridae	Polerovirus	Wheat yellow dwarf virus-GPV	P	(+)	NC_012931
505	Marnaviridae	Marnavirus	Heterosigma akashiwo RNA virus	P	(+)	NC_005281
506	Megabirnavirus	Megabirnavirus	Rosellinia necatrix megabirnavirus 1/W779	F	dsRNA	NC_013462	NC_013463
507	Narnaviridae	Mitovirus	Botrytis cinerea mitovirus 1	F	(+)	NC_011372
508	Narnaviridae	Mitovirus	Clitocybe odora virus	F	(+)	NC_017003
509	Narnaviridae	Mitovirus	Cryphonectria parasitica mitovirus 1-NB631	F	(+)	NC_004046
510	Narnaviridae	Mitovirus	Ophiostoma mitovirus 3a	F	(+)	NC_004049
511	Narnaviridae	Mitovirus	Ophiostoma mitovirus 4	F	(+)	NC_004052
512	Narnaviridae	Mitovirus	Ophiostoma mitovirus 5	F	(+)	NC_004053
513	Narnaviridae	Mitovirus	Ophiostoma mitovirus 6	F	(+)	NC_004054
514	Narnaviridae	Narnavirus	Saccharomyces 20S RNA narnavirus	F	(+)	NC_004051
515	Narnaviridae	Narnavirus	Saccharomyces 23S RNA narnavirus	F	(+)	NC_004050
516	Narnaviridae	Mitovirus	Thielaviopsis basicola mitovirus	F	(+)	NC_012585
517	Narnaviridae	Mitovirus	Tuber aestivum mitovirus	F	(+)	NC_015629
518	Nodaviridae	Betanodavirus	Barfin flounder nervous necrosis virus	V	(+)	NC_013458	NC_013459
519	Nodaviridae	Betanodavirus	Barfin flounder virus BF93Hok	V	(+)	NC_011063	NC_011064
520	Nodaviridae	Alphanodavirus	Black beetle virus	I	(+)	NC_002037	NC_001411
521	Nodaviridae	Alphanodavirus	Boolarra virus	I	(+)	NC_004142
522	Nodaviridae	Betanodavirus	Epinephelus tauvina nervous necrosis virus	V	(+)	NC_004137	NC_004136
523	Nodaviridae	Alphanodavirus	Flock house virus	I	(+)	NC_004146	NC_004144
524	Nodaviridae	Unclassified	Macrobrachium rosenbergii nodavirus	I	(+)	NC_005095
525	Nodaviridae	Alphanodavirus	Nodamura virus	V	(+)	NC_002690	NC_002691
526	Nodaviridae	Alphanodavirus	Pariacato virus	I	(+)	NC_003691	NC_003692
527	Nodaviridae	Unclassified	Penaeus vannamei nodavirus	I	(+)	NC_014978	NC_014977
528	Nodaviridae	Betanodavirus	Redspotted grouper nervous necrosis virus	V	(+)	NC_008040	NC_008041
529	Nodaviridae	Unclassified	Santeuil nodavirus	I	(+)	NC_015069	NC_015070
530	Nodaviridae	Betanodavirus	Striped Jack nervous necrosis virus	V	(+)	NC_003448	NC_003449
531	Nodaviridae	Betanodavirus	Tiger puffer nervous necrosis virus	V	(+)	NC_013460	NC_013461
532	Ophioviridae	Ophiovirus	Citrus psorosis virus	P	(-)	NC_006315	NC_006316
533	Ophioviridae	Ophiovirus	Lettuce ring necrosis virus	P	(-)	NC_006051	NC_006052	NC_006053	NC_006054
534	Ophioviridae	Ophiovirus	Mirafiori lettuce big-vein virus	P	(-)	NC_004781	NC_004782	NC_004780
535	Orthomyxoviridae	Isavirus	Infectious salmon anemia virus	V	(-)	NC_006505	NC_006499	NC_006498	NC_006497	NC_006500	NC_006502	NC_006503
536	Orthomyxoviridae	Influenzavirus A	Influenza A virus (A/Goose/Guangdong/1/96(H5N1))	V	(-)	NC_007358	NC_007362	NC_007361	NC_007363	NC_007357	NC_007359	NC_007360	NC_007364
537	Orthomyxoviridae	Influenzavirus A	Influenza A virus (A/Hong Kong/1073/99(H9N2))	V	(-)	NC_004910	NC_004911	NC_004912	NC_004908	NC_004909	NC_004907	NC_004906	NC_004905
538	Orthomyxoviridae	Influenzavirus A	Influenza A virus (A/Korea/426/1968(H2N2))	V	(-)	NC_007378	NC_007376	NC_007374	NC_007381	NC_007382	NC_007377	NC_007380
539	Orthomyxoviridae	Influenzavirus A	Influenza A virus (A/New York/392/2004(H3N2))	V	(-)	NC_007373	NC_007372	NC_007366	NC_007369	NC_007368	NC_007367	NC_007370	NC_007371
540	Orthomyxoviridae	Influenzavirus A	Influenza A virus (A/Puerto Rico/8/1934(H1N1))	V	(-)	NC_002023	NC_002021	NC_002022	NC_002017	NC_002019	NC_002018	NC_002016	NC_002020
541	Orthomyxoviridae	Influenzavirus B	Influenza B virus	V	(-)	NC_002204	NC_002207	NC_002208	NC_002209	NC_002210	NC_002211	NC_002205	NC_002206
542	Orthomyxoviridae	Influenzavirus C	Influenza C virus (C/Ann Arbor/1/50)	V	(-)	NC_006307	NC_006308	NC_006309	NC_006310	NC_006311	NC_006312	NC_006306
543	Orthomyxoviridae	Thogotovirus	Thogoto virus	V	(-)	NC_006508	NC_006507	NC_006504	NC_006495	NC_006496
544	Ourmiavirus	Ourmiavirus	Cassava virus C	P	(+)	NC_013111	NC_013112	NC_013113
545	Ourmiavirus	Ourmiavirus	Epirus cherry virus	P	(+)	NC_011065	NC_011066	NC_011067
546	Ourmiavirus	Ourmiavirus	Ourmia melon virus	P	(+)	NC_011068	NC_011069	NC_011070
547	Paramyxoviridae	Metapneumovirus	Avian metapneumovirus	V	(-)	NC_007652
548	Paramyxoviridae	Avulavirus	Avian paramyxovirus 4	V	(-)	NC_019531
549	Paramyxoviridae	Avulavirus	Avian paramyxovirus 6	V	(-)	NC_003043
550	Paramyxoviridae	Jeilongvirus	Beilong virus	V	(-)	NC_007803
551	Paramyxoviridae	Respirovirus	Bovine parainfluenza virus 3	V	(-)	NC_002161
552	Paramyxoviridae	Pneumovirus	Bovine respiratory syncytial virus	V	(-)	NC_001989
553	Paramyxoviridae	Morbillivirus	Canine distemper virus	V	(-)	NC_001921
554	Paramyxoviridae	Morbillivirus	Dolphin morbillivirus	V	(-)	NC_005283
555	Paramyxoviridae	Metapneumovirus	Fer-de-Lance paramyxovirus	V	(-)	NC_005084
556	Paramyxoviridae	Avulavirus	Goose paramyxovirus SF02	V	(-)	NC_005036
557	Paramyxoviridae	Henipavirus	Hendra virus	V	(-)	NC_001906
558	Paramyxoviridae	Metapneumovirus	Human metapneumovirus	V	(-)	NC_004148
559	Paramyxoviridae	Respirovirus	Human parainfluenza virus 1	V	(-)	NC_003461
560	Paramyxoviridae	Rubulavirus	Human parainfluenza virus 2	V	(-)	NC_003443
561	Paramyxoviridae	Respirovirus	Human parainfluenza virus 3	V	(-)	NC_001796
562	Paramyxoviridae	Pneumovirus	Human respiratory syncytial virus	V	(-)	NC_001781
563	Paramyxoviridae	Unclassified	J-virus	V	(-)	NC_007454
564	Paramyxoviridae	Rubulavirus	Mapuera virus	V	(-)	NC_009489
565	Paramyxoviridae	Morbillivirus	Measles virus	V	(-)	NC_001498
566	Paramyxoviridae	Rubulavirus	Menangle virus	V	(-)	NC_007620
567	Paramyxoviridae	Unclassified	Mossman virus	V	(-)	NC_005339
568	Paramyxoviridae	Rubulavirus	Mumps virus	V	(-)	NC_002200
569	Paramyxoviridae	Unclassified	Nariva virus	V	(-)	NC_017937
570	Paramyxoviridae	Avulavirus	Newcastle disease virus B1	V	(-)	NC_002617
571	Paramyxoviridae	Henipavirus	Nipah virus	V	(-)	NC_002728
572	Paramyxoviridae	Rubulavirus	Parainfluenza virus 5	V	(-)	NC_006430
573	Paramyxoviridae	Morbillivirus	Peste-des-petits-ruminants virus	V	(-)	NC_006383
574	Paramyxoviridae	Pneumovirus	Pneumonia virus of mice J3666	V	(-)	NC_006579
575	Paramyxoviridae	Rubulavirus	Porcine rubulavirus	V	(-)	NC_009640
576	Paramyxoviridae	Pneumovirus	Respiratory syncytial virus	V	(-)	NC_001803
577	Paramyxoviridae	Morbillivirus	Rinderpest virus (strain Kabete O)	V	(-)	NC_006296
578	Paramyxoviridae	Respirovirus	Sendai virus	V	(-)	NC_001552
579	Paramyxoviridae	Rubulavirus	Simian virus 41	V	(-)	NC_006428
580	Paramyxoviridae	Rubulavirus	Tioman virus	V	(-)	NC_004074
581	Paramyxoviridae	Unclassified	Tupaia paramyxovirus	V	(-)	NC_002199
582	Partitiviridae	Partitivirus	Amasya cherry disease-associated mycovirus	F	dsRNA	NC_006440	NC_006441
583	Partitiviridae	Partitivirus	Atkinsonella hypoxylon virus	F	dsRNA	NC_003470	NC_003471	NC_003472
584	Partitiviridae	Alphacryptovirus	Beet cryptic virus 1	P	dsRNA	NC_011556	NC_011557
585	Partitiviridae	Alphacryptovirus	Blueberry latent virus	P	dsRNA	NC_014593
586	Partitiviridae	Partitivirus	Botryotinia fuckeliana partitivirus 1	F	dsRNA	NC_010349	NC_010350	NC_010351
587	Partitiviridae	Partitivirus	Ceratocystis polonica partitivirus	F	dsRNA	NC_010705	NC_010706
588	Partitiviridae	Partitivirus	Ceratocystis resinifera virus 1	F	dsRNA	NC_010755	NC_010754
589	Partitiviridae	Partitivirus	Discula destructiva virus 1	F	dsRNA	NC_002802	NC_002797	NC_002800	NC_002801
590	Partitiviridae	Partitivirus	Discula destructiva virus 2	F	dsRNA	NC_003710	NC_003711
591	Partitiviridae	Alphacryptovirus	Fig cryptic virus	P	dsRNA	NC_015494	NC_015495
592	Partitiviridae	Alphacryptovirus	Fragaria chiloensis cryptic virus	P	dsRNA	NC_009519	NC_009521	NC_009520
593	Partitiviridae	Partitivirus	Fusarium poae virus 1	F	dsRNA	NC_003883	NC_003884
594	Partitiviridae	Partitivirus	Gremmeniella abietina RNA virus MS1	F	dsRNA	NC_004018	NC_004019	NC_004020
595	Partitiviridae	Partitivirus	Gremmeniella abietina RNA virus MS2	F	dsRNA	NC_006444	NC_006445
596	Partitiviridae	Unclassified	Mycovirus FusoV	F	dsRNA	NC_003885	NC_003886
597	Partitiviridae	Partitivirus	Penicillium stoloniferum virus F	F	dsRNA	NC_007221	NC_007222	NC_007223
598	Partitiviridae	Partitivirus	Penicillium stoloniferum virus S	F	dsRNA	NC_005976	NC_005977
599	Partitiviridae	Unclassified	Persimmon cryptic virus	P	dsRNA	NC_017989	NC_017988
600	Partitiviridae	Partitivirus	Pleurotus ostreatus virus 1	F	dsRNA	NC_006961	NC_006960
601	Partitiviridae	Unclassified	Primula malacoides virus China/Mar2007	P	dsRNA	NC_013109	NC_013110
602	Partitiviridae	Unclassified	Raphanus sativus cryptic virus 1	P	dsRNA	NC_008191	NC_008190
603	Partitiviridae	Unclassified	Raphanus sativus cryptic virus 2	P	dsRNA	NC_010343	NC_010344	NC_010345
604	Partitiviridae	Unclassified	Raphanus sativus cryptic virus 3	P	dsRNA	NC_011705	NC_011706
605	Partitiviridae	Partitivirus	Rhizoctonia solani virus 717	F	dsRNA	NC_003801	NC_003802
606	Partitiviridae	Alphacryptovirus	Rose cryptic virus 1	P	dsRNA	NC_010346	NC_010347	NC_010348
607	Partitiviridae	Partitivirus	Rosellinia necatrix partitivirus 1-W8	F	dsRNA	NC_007537	NC_007538
608	Partitiviridae	Partitivirus	Rosellinia necatrix partitivirus 2	F	dsRNA	NC_020235	NC_020234
609	Partitiviridae	Unclassified	Sclerotinia sclerotiorum partitivirus S	F	dsRNA	NC_013014	NC_013015
610	Partitiviridae	Alphacryptovirus	Vicia cryptic virus	P	dsRNA	NC_007241	NC_007242
611	Partitiviridae	Alphacryptovirus	White clover cryptic virus 1	P	dsRNA	NC_006275	NC_006276
612	Permutotetraviridae	Betatetravirus	Euprosterna elaeasa virus	I	(+)	NC_003412
613	Picobirnaviridae	Picobirnavirirus	Human picobirnavirus	V	dsRNA	NC_007026	NC_007027
614	Picornaviridae	Kobuvirus	Aichivirus A	V	(+)	NC_001918
615	Picornaviridae	Kobuvirus	Aichivirus B	V	(+)	NC_004421
616	Picornaviridae	Tremovirus	Avian encephalomyelitis virus	V	(+)	NC_003990
617	Picornaviridae	Sapelovirus	Avian sapelovirus	V	(+)	NC_006553
618	Picornaviridae	Unclassified	Bat picornavirus 1	V	(+)	NC_015940
619	Picornaviridae	Unclassified	Bat picornavirus 2	V	(+)	NC_015941
620	Picornaviridae	Unclassified	Bat picornavirus 3	V	(+)	NC_015934
621	Picornaviridae	Enterovirus	Bovine enterovirus type 2	V	(+)	NC_017676
622	Picornaviridae	kobuvirus	Bovine hungarovirus	V	(+)	NC_018668
623	Picornaviridae	Aphthovirus	Bovine rhinitis B virus	V	(+)	NC_010354
624	Picornaviridae	Avihepatovirus	Duck hepatitis A virus 1	V	(+)	NC_008250
625	Picornaviridae	Avihepatovirus	Duck hepatitis A virus 3	V	(+)	NC_009750
626	Picornaviridae	Cardiovirus	Encephalomyocarditis virus	V	(+)	NC_001479
627	Picornaviridae	Enterovirus	Enterovirus A	V	(+)	NC_001612
628	Picornaviridae	Enterovirus	Enterovirus B	V	(+)	NC_001472
629	Picornaviridae	Enterovirus	Enterovirus C	V	(+)	NC_002058
630	Picornaviridae	Enterovirus	Enterovirus E	V	(+)	NC_001859
631	Picornaviridae	Enterovirus	Enterovirus G	V	(+)	NC_004441
632	Picornaviridae	Aphthovirus	Equine rhinitis A virus	V	(+)	NC_003982
633	Picornaviridae	Erbovirus	Equine rhinitis B virus 1	V	(+)	NC_003983
634	Picornaviridae	Erbovirus	Equine rhinitis B virus 2	V	(+)	NC_003077
635	Picornaviridae	Unclassified	Feline picornavirus	V	(+)	NC_016156
636	Picornaviridae	Aphthovirus	Foot-and-mouth disease virus - type A	V	(+)	NC_011450
637	Picornaviridae	Aphthovirus	Foot-and-mouth disease virus - type Asia 1	V	(+)	NC_004915
638	Picornaviridae	Aphthovirus	Foot-and-mouth disease virus - type C	V	(+)	NC_002554
639	Picornaviridae	Aphthovirus	Foot-and-mouth disease virus - type O	V	(+)	NC_004004
640	Picornaviridae	Aphthovirus	Foot-and-mouth disease virus - type SAT 1	V	(+)	NC_011451
641	Picornaviridae	Aphthovirus	Foot-and-mouth disease virus - type SAT 2	V	(+)	NC_003992
642	Picornaviridae	Aphthovirus	Foot-and-mouth disease virus - type SAT 3	V	(+)	NC_011452
643	Picornaviridae	Hepatovirus	Hepatitis A virus	V	(+)	NC_001489
644	Picornaviridae	Cosavirus	Human cosavirus A	V	(+)	NC_012800
645	Picornaviridae	Cosavirus	Human cosavirus D	V	(+)	NC_012802
646	Picornaviridae	Cosavirus	Human cosavirus E	V	(+)	NC_012798
647	Picornaviridae	Enterovirus	Human enterovirus 100	V	(+)	NC_009887
648	Picornaviridae	Enterovirus	Human enterovirus 107	V	(+)	NC_013115
649	Picornaviridae	Enterovirus	Human enterovirus 98	V	(+)	NC_013114
650	Picornaviridae	Parechovirus	Human parechovirus	V	(+)	NC_001897
651	Picornaviridae	Enterovirus	Human rhinovirus B14	V	(+)	NC_001490
652	Picornaviridae	Cardiovirus	Human TMEV-like cardiovirus	V	(+)	NC_010810
653	Picornaviridae	Parechovirus	Ljungan virus	V	(+)	NC_003976
654	Picornaviridae	Kobuvirus	Mouse kobuvirus M-5/USA/2010	V	(+)	NC_015936
655	Picornaviridae	Kobuvirus	Porcine kobuvirus SH-W-CHN/2010/China	V	(+)	NC_016769
656	Picornaviridae	Kobuvirus	Porcine kobuvirus swine/S-1-HUN/2007/Hungary	V	(+)	NC_011829
657	Picornaviridae	Sapelovirus	Porcine sapelovirus 1	V	(+)	NC_003987
658	Picornaviridae	Teschovirus	Porcine teschovirus	V	(+)	NC_003985
659	Picornaviridae	Enterovirus	Possum enterovirus W1	V	(+)	NC_008714
660	Picornaviridae	Enterovirus	Possum enterovirus W6	V	(+)	NC_008715
661	Picornaviridae	Unclassified	Quail picornavirus QPV1/HUN/2010	V	(+)	NC_016403
662	Picornaviridae	Enterovirus	Rhinovirus A	V	(+)	NC_001617
663	Picornaviridae	Enterovirus	Rhinovirus C	V	(+)	NC_009996
664	Picornaviridae	Cardiovirus	Saffold virus	V	(+)	NC_009448
665	Picornaviridae	Unclassified	Salivirus NG-J1	V	(+)	NC_012957
666	Picornaviridae	Unclassified	Seal picornavirus type 1	V	(+)	NC_009891
667	Picornaviridae	Senecavirus	Seneca valley virus	V	(+)	NC_011349
668	Picornaviridae	Enterovirus	Simian agent 5	V	(+)	NC_010411
669	Picornaviridae	Enterovirus	Simian enterovirus SV19	V	(+)	NC_010412
670	Picornaviridae	Enterovirus	Simian enterovirus SV43	V	(+)	NC_010413
671	Picornaviridae	Enterovirus	Simian picornavirus strain N125	V	(+)	NC_010384
672	Picornaviridae	Enterovirus	Simian picornavirus strain N203	V	(+)	NC_013695
673	Picornaviridae	Sapelovirus	Simian sapelovirus 1	V	(+)	NC_004451
674	Picornaviridae	Unclassified	Swine pasivirus 1	V	(+)	NC_018226
675	Picornaviridae	Cardiovirus	Theilovirus	V	(+)	NC_001366
676	Picornaviridae	Orthoturdivirus	Turdivirus 1	V	(+)	NC_014411
677	Picornaviridae	Unclassified	Turdivirus 2	V	(+)	NC_014412
678	Picornaviridae	Unclassified	Turdivirus 3	V	(+)	NC_014413
679	Picornaviridae	Unclassified	Turkey gallivirus	V	(+)	NC_018400
680	Polemovirus	Polemovirus	Poinsettia cryptic virus	P	(+)	NC_011543
681	Potyviridae	Rymovirus	Agropyron mosaic virus	P	(+)	NC_005903
682	Potyviridae	Potyvirus	Apium virus Y	P	(+)	NC_014905
683	Potyviridae	Potyvirus	Arracacha mottle virus	P	(+)	NC_018176
684	Potyviridae	Potyvirus	Banana bract mosaic virus	P	(+)	NC_009745
685	Potyviridae	Bymovirus	Barley mild mosaic virus	P	(+)	NC_003482
686	Potyviridae	Bymovirus	Barley yellow mosaic virus	P	(+)	NC_002990	NC_002991
687	Potyviridae	Potyvirus	Basella rugose mosaic virus	P	(+)	NC_009741
688	Potyviridae	Potyvirus	Bean common mosaic necrosis virus	P	(+)	NC_004047
689	Potyviridae	Potyvirus	Bean common mosaic virus	P	(+)	NC_003397
690	Potyviridae	Potyvirus	Bean yellow mosaic virus	P	(+)	NC_003492
691	Potyviridae	Potyvirus	Beet mosaic virus	P	(+)	NC_005304
692	Potyviridae	Potyvirus	Bidens mottle virus	P	(+)	NC_014325
693	Potyviridae	Brambyvirus	Blackberry virus Y	P	(+)	NC_008558
694	Potyviridae	Potyvirus	Blue squill virus A	P	(+)	NC_019415
695	Potyviridae	Tritimovirus	Brome streak mosaic virus	P	(+)	NC_003501
696	Potyviridae	Unclassified	Brugmansia mosaic virus	P	(+)	NC_020105
697	Potyviridae	Ipomovirus	Cassava brown streak virus	P	(+)	NC_012698
698	Potyviridae	Potyvirus	Celery mosaic virus	P	(+)	NC_015393
699	Potyviridae	Potyvirus	Chilli ringspot virus	P	(+)	NC_016044
700	Potyviridae	Potyvirus	Chilli veinal mottle virus	P	(+)	NC_005778
701	Potyviridae	Macluravirus	Chinese yam necrotic mosaic virus	P	(+)	NC_018455
702	Potyviridae	Potyvirus	Clover yellow vein virus	P	(+)	NC_003536
703	Potyviridae	Potyvirus	Cocksfoot streak virus	P	(+)	NC_003742
704	Potyviridae	Potyvirus	Colombian datura virus	P	(+)	NC_020072
705	Potyviridae	Potyvirus	Cowpea aphid-borne mosaic virus	P	(+)	NC_004013
706	Potyviridae	Ipomovirus	Cucumber vein yellowing virus	P	(+)	NC_006941
707	Potyviridae	Potyvirus	Daphne mosaic virus	P	(+)	NC_008028
708	Potyviridae	Potyvirus	Dasheen mosaic virus	P	(+)	NC_003537
709	Potyviridae	Potyvirus	East Asian Passiflora virus	P	(+)	NC_007728
710	Potyviridae	Potyvirus	Freesia mosaic virus	P	(+)	NC_014064
711	Potyviridae	Potyvirus	Fritillary virus Y	P	(+)	NC_010954
712	Potyviridae	Potyvirus	Hardenbergia mosaic virus	P	(+)	NC_015394
713	Potyviridae	Potyvirus	Hippeastrum mosaic virus	P	(+)	NC_017967
714	Potyviridae	Rymovirus	Hordeum mosaic virus	P	(+)	NC_005904
715	Potyviridae	Potyvirus	Iranian johnsongrass mosaic virus	P	(+)	NC_018833
716	Potyviridae	Potyvirus	Japanese yam mosaic virus	P	(+)	NC_000947
717	Potyviridae	Potyvirus	Johnsongrass mosaic virus	P	(+)	NC_003606
718	Potyviridae	Potyvirus	Keunjorong mosaic virus	P	(+)	NC_016159
719	Potyviridae	Potyvirus	Konjac mosaic virus	P	(+)	NC_007913
720	Potyviridae	Potyvirus	Leek yellow stripe virus	P	(+)	NC_004011
721	Potyviridae	Potyvirus	Lettuce mosaic virus	P	(+)	NC_003605
722	Potyviridae	Potyvirus	Lily mottle virus	P	(+)	NC_005288
723	Potyviridae	Potyvirus	Lupine mosaic virus	P	(+)	NC_014898
724	Potyviridae	Potyvirus	Maize dwarf mosaic virus	P	(+)	NC_003377
725	Potyviridae	Potyvirus	Moroccan watermelon mosaic virus	P	(+)	NC_009995
726	Potyviridae	Potyvirus	Narcissus degeneration virus	P	(+)	NC_008824
727	Potyviridae	Potyvirus	Narcissus yellow stripe virus	P	(+)	NC_011541
728	Potyviridae	Bymovirus	Oat mosaic virus	P	(+)	NC_004016	NC_004017
729	Potyviridae	Bymovirus	Oat necrotic mottle virus	P	(+)	NC_005136
730	Potyviridae	Potyvirus	Onion yellow dwarf virus	P	(+)	NC_005029
731	Potyviridae	Potyvirus	Ornithogalum mosaic virus	P	(+)	NC_019409
732	Potyviridae	Potyvirus	Panax virus Y	P	(+)	NC_014252
733	Potyviridae	Potyvirus	Papaya leaf distortion mosaic virus	P	(+)	NC_005028
734	Potyviridae	Potyvirus	Papaya ringspot virus	P	(+)	NC_001785
735	Potyviridae	Potyvirus	Pea seed-borne mosaic virus	P	(+)	NC_001671
736	Potyviridae	Potyvirus	Pennisetum mosaic virus	P	(+)	NC_007147
737	Potyviridae	Potyvirus	Pepper mottle virus	P	(+)	NC_001517
738	Potyviridae	Potyvirus	Pepper severe mosaic virus	P	(+)	NC_008393
739	Potyviridae	Potyvirus	Pepper veinal mottle virus	P	(+)	NC_011918
740	Potyviridae	Potyvirus	Peru tomato mosaic virus	P	(+)	NC_004573
741	Potyviridae	Potyvirus	Plum pox virus	P	(+)	NC_001445
742	Potyviridae	Potyvirus	Pokeweed mosaic virus	P	(+)	NC_018872
743	Potyviridae	Potyvirus	Potato virus A	P	(+)	NC_004039
744	Potyviridae	Potyvirus	Potato virus V	P	(+)	NC_004010
745	Potyviridae	Potyvirus	Potato virus Y	P	(+)	NC_001616
746	Potyviridae	Unclassified	Rose yellow mosaic virus	P	(+)	NC_019031
747	Potyviridae	Rymovirus	Ryegrass mosaic virus	P	(+)	NC_001814
748	Potyviridae	Potyvirus	Scallion mosaic virus	P	(+)	NC_003399
749	Potyviridae	Potyvirus	Shallot yellow stripe virus	P	(+)	NC_007433
750	Potyviridae	Potyvirus	Sorghum mosaic virus	P	(+)	NC_004035
751	Potyviridae	Potyvirus	Soybean mosaic virus	P	(+)	NC_002634
752	Potyviridae	Ipomovirus	Squash vein yellowing virus	P	(+)	NC_010521
753	Potyviridae	Potyvirus	Sugarcane mosaic virus	P	(+)	NC_003398
754	Potyviridae	Potyvirus	Sunflower chlorotic mottle virus	P	(+)	NC_014038
755	Potyviridae	Potyvirus	Sweet potato feathery mottle virus	P	(+)	NC_001841
756	Potyviridae	Ipomovirus	Sweet potato mild mottle virus	P	(+)	NC_003797
757	Potyviridae	Potyvirus	Sweet potato virus 2	P	(+)	NC_017970
758	Potyviridae	Potyvirus	Sweet potato virus C	P	(+)	NC_014742
759	Potyviridae	Potyvirus	Sweet potato virus G	P	(+)	NC_018093
760	Potyviridae	Potyvirus	Telosma mosaic virus	P	(+)	NC_009742
761	Potyviridae	Potyvirus	Thunberg fritillary virus	P	(+)	NC_007180
762	Potyviridae	Potyvirus	Tobacco etch virus	P	(+)	NC_001555
763	Potyviridae	Potyvirus	Tobacco vein banding mosaic virus	P	(+)	NC_009994
764	Potyviridae	Potyvirus	Tobacco vein mottling virus	P	(+)	NC_001768
765	Potyviridae	Potyvirus	Tomato necrotic stunt virus	P	(+)	NC_017824
766	Potyviridae	Tritimovirus	Triticum mosaic virus	P	(+)	NC_012799
767	Potyviridae	Potyvirus	Turnip mosaic virus	P	(+)	NC_002509
768	Potyviridae	Ipomovirus	Ugandan cassava brown streak virus	P	(+)	NC_014791
769	Potyviridae	Potyvirus	Vallota speciosa virus	P	(+)	NC_017977
770	Potyviridae	Potyvirus	Verbena virus Y	P	(+)	NC_010735
771	Potyviridae	Potyvirus	Watermelon mosaic virus	P	(+)	NC_006262
772	Potyviridae	Tritimovirus	Wheat streak mosaic virus	P	(+)	NC_001886
773	Potyviridae	Bymovirus	Wheat yellow mosaic virus	P	(+)	NC_002350	NC_002349
774	Potyviridae	Potyvirus	Wild potato mosaic virus	P	(+)	NC_004426
775	Potyviridae	Potyvirus	Wild tomato mosaic virus	P	(+)	NC_009744
776	Potyviridae	Potyvirus	Yam mild mosaic virus	P	(+)	NC_019412
777	Potyviridae	Potyvirus	Yam mosaic virus	P	(+)	NC_004752
778	Potyviridae	Potyvirus	Zantedeschia mild mosaic virus	P	(+)	NC_011560
779	Potyviridae	Potyvirus	Zucchini yellow mosaic virus	P	(+)	NC_003224
780	Reoviridae	Rotavirus	Adult diarrheal rotavirus strain J19	V	dsRNA	NC_007548	NC_007549	NC_007550	NC_007551	NC_007552	NC_007553	NC_007554	NC_007555	NC_007556	NC_007557	NC_007558
781	Reoviridae	Dinovernavirus	Aedes pseudoscutellaris reovirus	I	dsRNA	NC_007666	NC_007667	NC_007668	NC_007669	NC_007670	NC_007671	NC_007672	NC_007673	NC_007674
782	Reoviridae	Orbivirus	African horsesickness virus	V	dsRNA	NC_006019	NC_006021	NC_006009	NC_005996	NC_006017	NC_006012	NC_006018	NC_006011	NC_006016	NC_006020
783	Reoviridae	Unclassified	American grass carp reovirus	V	dsRNA	NC_010584	NC_010593	NC_010594	NC_010585	NC_010586	NC_010587	NC_010588	NC_010589	NC_010590	NC_010591	NC_010592
784	Reoviridae	Aquareovirus	Aquareovirus A	V	dsRNA	NC_007582	NC_007590	NC_007591	NC_007583	NC_007584	NC_007585	NC_007592	NC_007588	NC_007589
785	Reoviridae	Aquareovirus	Aquareovirus C	V	dsRNA	NC_005166	NC_005175	NC_005176	NC_005167	NC_005168	NC_005169	NC_005170	NC_005171	NC_005172	NC_005173	NC_005174
786	Reoviridae	Orthoreovirus	Avian orthoreovirus	V	dsRNA	NC_015126	NC_015127	NC_015128	NC_015129	NC_015130	NC_015131	NC_015132	NC_015133	NC_015134	NC_015135
787	Reoviridae	Orthoreovirus	Baboon orthoreovirus	V	dsRNA	NC_015877	NC_015878	NC_015879	NC_015880	NC_015881	NC_015882	NC_015883	NC_015884	NC_015886	NC_015885
788	Reoviridae	Seadornavirus	Banna virus	V	dsRNA	NC_004211	NC_004217	NC_004218	NC_004219	NC_004220	NC_004221
789	Reoviridae	Seadornavirus	Banna virus strain JKT-6423	V	dsRNA	NC_004201	NC_004200	NC_004198	NC_004204	NC_004203	NC_004202
790	Reoviridae	Orbivirus	Bluetongue virus	V	dsRNA	NC_006023	NC_006015	NC_006013	NC_006014	NC_006024	NC_006025	NC_006010	NC_006022	NC_006007	NC_006008
791	Reoviridae	Orthoreovirus	Broome virus	V	dsRNA	NC_014236	NC_014237	NC_014238	NC_014239	NC_014240	NC_014241	NC_014242	NC_014243	NC_014244	NC_014245
792	Reoviridae	Aquareovirus	Chum salmon reovirus CS	V	dsRNA	NC_007586	NC_007587
793	Reoviridae	Coltivirus	Colorado tick fever virus	V	dsRNA	NC_004181	NC_004189	NC_004191	NC_004190	NC_004182	NC_004183	NC_004184	NC_004185	NC_004186	NC_004187	NC_004188	NC_004180
794	Reoviridae	Cypovirus	Cypovirus 1	I	dsRNA	NC_003016	NC_003025	NC_003017	NC_003018	NC_003019	NC_003020	NC_003021	NC_003022	NC_003023	NC_003024
795	Reoviridae	Cypovirus	Cypovirus 14	I	dsRNA	NC_003006	NC_003015	NC_003007	NC_003008	NC_003009	NC_003010	NC_003011	NC_003012	NC_003013	NC_003014
796	Reoviridae	Cypovirus	Cypovirus 5	I	dsRNA	NC_010661	NC_010669	NC_010668	NC_010667	NC_010666	NC_010665	NC_010662	NC_010664	NC_010663
797	Reoviridae	Orbivirus	Epizootic hemorrhagic disease virus (serotype 1 / strain New Jersey)	V	dsRNA	NC_013396	NC_013405	NC_013397	NC_013398	NC_013399	NC_013400	NC_013401	NC_013402	NC_013403	NC_013404
798	Reoviridae	Coltivirus	Eyach virus	V	dsRNA	NC_003696	NC_003705	NC_003706	NC_003707	NC_003697	NC_003698	NC_003699	NC_003700	NC_003701	NC_003702	NC_003703	NC_003704
799	Reoviridae	Fijivirus	Fiji disease virus	P	dsRNA	NC_007155	NC_007159	NC_007162	NC_007154	NC_007158	NC_007160	NC_007163	NC_007156
800	Reoviridae	Orbivirus	Great Island virus	V	dsRNA	NC_014522	NC_014531	NC_014523	NC_014524	NC_014525	NC_014526	NC_014527	NC_014528	NC_014529	NC_014530
801	Reoviridae	Phytoreovirus	Homalodisca vitripennis reovirus	I	dsRNA	NC_012535	NC_012544	NC_012545	NC_012546	NC_012536	NC_012537	NC_012538	NC_012539	NC_012540	NC_012541	NC_012542	NC_012543
802	Reoviridae	Seadornavirus	Kadipiro virus	V	dsRNA	NC_004210	NC_004206	NC_004199	NC_004212	NC_004213	NC_004214	NC_004215	NC_004216	NC_004208	NC_004207	NC_004205	NC_004209
803	Reoviridae	Seadornavirus	Liao ning virus	V	dsRNA	NC_007736	NC_007745	NC_007746	NC_007747	NC_007737	NC_007738	NC_007739	NC_007740	NC_007741	NC_007742	NC_007743	NC_007744
804	Reoviridae	Fijivirus	Mal de Rio Cuarto virus	P	dsRNA	NC_008737	NC_008733	NC_008734	NC_008730	NC_008732	NC_008729	NC_008735	NC_008731	NC_008736	NC_008728
805	Reoviridae	Orthoreovirus	Mammalian orthoreovirus 3	V	dsRNA	NC_013225	NC_004282	NC_013226	NC_004275	NC_013229	NC_004274	NC_013227	NC_004280	NC_013228	NC_004278	NC_013230	NC_004281	NC_013231	NC_004277	NC_013232	NC_004279	NC_013233	NC_004283	NC_013234	NC_004276
806	Reoviridae	Orthoreovirus	Melaka orthoreovirus	V	dsRNA	NC_020447	NC_020440	NC_020441	NC_020442	NC_020443	NC_020448	NC_020444	NC_020446
807	Reoviridae	Mimoreovirus	Micromonas pusilla reovirus	B	dsRNA	NC_008171	NC_008180	NC_008181	NC_008172	NC_008173	NC_008174	NC_008175	NC_008176	NC_008177	NC_008178	NC_008179
808	Reoviridae	Mycoreovirus	Mycoreovirus 1	F	dsRNA	NC_010743	NC_010752	NC_010753	NC_010744	NC_010745	NC_010746	NC_010747	NC_010748	NC_010749	NC_010750	NC_010751
809	Reoviridae	Mycoreovirus	Mycoreovirus 3	F	dsRNA	NC_007529	NC_007531	NC_007532	NC_007525	NC_007526	NC_007527	NC_007528	NC_007535	NC_007533	NC_007536	NC_007534	NC_007524
810	Reoviridae	Fijivirus	Nilaparvata lugens reovirus	I	dsRNA	NC_003654	NC_003655	NC_003656	NC_003657	NC_003658	NC_003659	NC_003660	NC_003653	NC_003661
811	Reoviridae	Cypovirus	Operophtera brumata reovirus	I	dsRNA	NC_007559	NC_007568	NC_007560	NC_007561	NC_007562	NC_007563	NC_007564	NC_007565	NC_007566	NC_007567
812	Reoviridae	Orbivirus	Palyam virus	V	dsRNA	NC_005990	NC_005995	NC_005986	NC_005989	NC_005991	NC_005993	NC_005987	NC_005988	NC_005994	NC_005992
813	Reoviridae	Orbivirus	Peruvian horse sickness virus	V	dsRNA	NC_007748	NC_007757	NC_007749	NC_007750	NC_007751	NC_007755	NC_007752	NC_007756	NC_007754	NC_007753
814	Reoviridae	Unclassified	Raspberry latent virus	P	dsRNA	NC_014598	NC_014607	NC_014599	NC_014600	NC_014601	NC_014602	NC_014603	NC_014604	NC_014605	NC_014606
815	Reoviridae	Fijivirus	Rice black streaked dwarf virus	P	dsRNA	NC_003729	NC_003733	NC_003734	NC_003728	NC_003735	NC_003736	NC_003737	NC_003730	NC_003732	NC_003731
816	Reoviridae	Phytoreovirus	Rice dwarf virus	P	dsRNA	NC_003773	NC_003766	NC_003767	NC_003768	NC_003774	NC_003772	NC_003761	NC_003762	NC_003763	NC_003760	NC_003764	NC_003765
817	Reoviridae	Phytoreovirus	Rice gall dwarf virus	P	dsRNA	NC_009248	NC_009242	NC_009245	NC_009252	NC_009244	NC_009243	NC_009249	NC_009247	NC_009250	NC_009251	NC_009241	NC_009246
818	Reoviridae	Oryzavirus	Rice ragged stunt virus	P	dsRNA	NC_003749	NC_003769	NC_003750	NC_003751	NC_003771	NC_003759	NC_003752	NC_003770	NC_003758	NC_003757
819	Reoviridae	Rotavirus	Rotavirus A	V	dsRNA	NC_011507	NC_011504	NC_011505	NC_011506	NC_011508	NC_011510	NC_011500	NC_011509	NC_011501	NC_011502	NC_011503
820	Reoviridae	Rotavirus	Rotavirus C	V	dsRNA	NC_007547	NC_007569	NC_007573	NC_007546	NC_007572	NC_007574	NC_007570	NC_007543	NC_007544	NC_007571	NC_007545
821	Reoviridae	Rotavirus	Rotavirus D chicken/05V0049/DEU/2005	V	dsRNA	NC_014511	NC_014520	NC_014512	NC_014513	NC_014514	NC_014515	NC_014516	NC_014517	NC_014518	NC_014519
822	Reoviridae	Fijivirus	Southern rice black-streaked dwarf virus	P	dsRNA	NC_014714	NC_014713	NC_014715	NC_014716	NC_014717	NC_014708	NC_014709	NC_014710	NC_014711	NC_014712
823	Reoviridae	Unclassified	Spissistilus festinus reovirus	I	dsRNA	NC_016879	NC_016878	NC_016874	NC_016880	NC_016875	NC_016881	NC_016876	NC_016882	NC_016877	NC_016883
824	Reoviridae	Orbivirus	St Croix River virus	V	dsRNA	NC_006006	NC_005998	NC_005999	NC_006000	NC_006001	NC_006002	NC_006003	NC_006004	NC_006005	NC_005997
825	Reoviridae	Orbivirus	Stretch Lagoon orbivirus	V	dsRNA	NC_012754	NC_012755
826	Reoviridae	Cypovirus	Trichoplusia ni cypovirus 15	I	dsRNA	NC_002557	NC_002565	NC_002566	NC_002558	NC_002559	NC_002567	NC_002560	NC_002561	NC_002562	NC_002563	NC_002564
827	Reoviridae	Orbivirus	Yunnan orbivirus	V	dsRNA	NC_007656	NC_007665	NC_007657	NC_007658	NC_007659	NC_007660	NC_007661	NC_007662	NC_007663	NC_007664
828	Retroviridae	Gammaretrovirus	Abelson murine leukemia virus	V	RT	NC_001499
829	Retroviridae	Spumavirus	African green monkey simian foamy virus	V	RT	NC_010820
830	Retroviridae	Unclassified	Atlantic salmon swim bladder sarcoma virus	V	RT	NC_007654
831	Retroviridae	Alpharetrovirus	Avian carcinoma virus	V	RT	NC_001402
832	Retroviridae	Unclassified	Avian endogenous retrovirus EAV-HP	V	RT	NC_005947
833	Retroviridae	Alpharetrovirus	Avian leukemia virus	V	RT	NC_015116	NC_001408
834	Retroviridae	Alpharetrovirus	Avian leukosis virus	V	RT	NC_001866
835	Retroviridae	Alpharetrovirus	Avian myelocytomatosis virus	V	RT	NC_001831
836	Retroviridae	Spumavirus	Bovine foamy virus	V	RT	NC_001413
837	Retroviridae	Lentivirus	Bovine immunodeficiency virus	V	RT	NC_001414
838	Retroviridae	Deltaretrovirus	Bovine leukemia virus	V	RT	NC_001463
839	Retroviridae	Lentivirus	Caprine arthritis encephalitis virus	V	RT	NC_002201
840	Retroviridae	Spumavirus	Equine foamy virus	V	RT	NC_001450
841	Retroviridae	Lentivirus	Equine infectious anemia virus	V	RT	NC_001871
842	Retroviridae	Spumavirus	Feline foamy virus	V	RT	NC_001482
843	Retroviridae	Lentivirus	Feline immunodeficiency virus	V	RT	NC_001940
844	Retroviridae	Gammaretrovirus	Feline leukemia virus	V	RT	NC_001362
845	Retroviridae	Gammaretrovirus	Friend murine leukemia virus	V	RT	NC_001403
846	Retroviridae	Alpharetrovirus	Fujinami sarcoma virus	V	RT	NC_001885
847	Retroviridae	Gammaretrovirus	Gibbon ape leukemia virus	V	RT	NC_001802
848	Retroviridae	Lentivirus	Human immunodeficiency virus 1	V	RT	NC_001722
849	Retroviridae	Lentivirus	Human immunodeficiency virus 2	V	RT	NC_001436
850	Retroviridae	Deltaretrovirus	Human T-lymphotropic virus 1	V	RT	NC_001488
851	Retroviridae	Deltaretrovirus	Human T-lymphotropic virus 2	V	RT	NC_011800
852	Retroviridae	Deltaretrovirus	Human T-lymphotropic virus 4	V	RT	NC_001494
853	Retroviridae	Betaretrovirus	Jaagsiekte sheep retrovirus	V	RT	NC_010819
854	Retroviridae	Betaretrovirus	Macaque simian foamy virus	V	RT	NC_001550
855	Retroviridae	Betaretrovirus	Mason-Pfizer monkey virus	V	RT	NC_001501
856	Retroviridae	Gammaretrovirus	Moloney murine leukemia virus	V	RT	NC_001502
857	Retroviridae	Gammaretrovirus	Moloney murine sarcoma virus	V	RT	NC_001503
858	Retroviridae	Betaretrovirus	Mouse mammary tumor virus	V	RT	NC_001506
859	Retroviridae	Gammaretrovirus	Murine osteosarcoma virus	V	RT	NC_001702
860	Retroviridae	Gammaretrovirus	Murine type C retrovirus	V	RT	NC_001511
861	Retroviridae	Lentivirus	Ovine lentivirus	V	RT	NC_003059
862	Retroviridae	Gammaretrovirus	PreXMRV-1	V	RT	NC_007815
863	Retroviridae	Gammaretrovirus	Rauscher murine leukemia virus	V	RT	NC_001819
864	Retroviridae	Gammaretrovirus	RD114 retrovirus	V	RT	NC_009889
865	Retroviridae	Gammaretrovirus	Reticuloendotheliosis virus	V	RT	NC_006934
866	Retroviridae	Alpharetrovirus	Rous sarcoma virus	V	RT	NC_001407
867	Retroviridae	Spumavirus	Simian foamy virus	V	RT	NC_001364
868	Retroviridae	Lentivirus	Simian immunodeficiency virus	V	RT	NC_001549
869	Retroviridae	Lentivirus	Simian immunodeficiency virus SIV-mnd 2	V	RT	NC_004455
870	Retroviridae	Betaretrovirus	Simian retrovirus 4	V	RT	NC_014474
871	Retroviridae	Deltaretrovirus	Simian T-cell lymphotropic virus 6	V	RT	NC_011546
872	Retroviridae	Deltaretrovirus	Simian T-lymphotropic virus 1	V	RT	NC_000858
873	Retroviridae	Deltaretrovirus	Simian T-lymphotropic virus 3	V	RT	NC_003323
874	Retroviridae	Unclassified	Snakehead retrovirus	V	RT	NC_001724
875	Retroviridae	Gammaretrovirus	Spleen focus-forming virus	V	RT	NC_001500
876	Retroviridae	Betaretrovirus	Squirrel monkey retrovirus	V	RT	NC_001514
877	Retroviridae	Alpharetrovirus	UR2 sarcoma virus	V	RT	NC_001618
878	Retroviridae	Lentivirus	Visna/maedi virus	V	RT	NC_001452
879	Retroviridae	Epsilonretrovirus	Walleye dermal sarcoma virus	V	RT	NC_001867
880	Retroviridae	Gammaretrovirus	Woolly monkey sarcoma virus	V	RT	NC_009424
881	Retroviridae	Unclassified	Xenopus laevis endogenous retrovirus Xen1	V	RT	NC_010955
882	Retroviridae	Alpharetrovirus	Y73 sarcoma virus	V	RT	NC_008094
883	Rhabdoviridae	Lyssavirus	Australian bat lyssavirus	V	(-)	NC_003243
884	Rhabdoviridae	Ephemerovirus	Bovine ephemeral fever virus	V	(-)	NC_002526
885	Rhabdoviridae	Sigmavirus	Drosophila melanogaster sigma virus AP30	I	(-)	NC_013135
886	Rhabdoviridae	Lyssavirus	European bat lyssavirus 1	V	(-)	NC_009527
887	Rhabdoviridae	Lyssavirus	European bat lyssavirus 2	V	(-)	NC_009528
888	Rhabdoviridae	Novirhabdovirus	Hirame rhabdovirus	V	(-)	NC_005093
889	Rhabdoviridae	Lyssavirus	Ikoma lyssavirus	V	(-)	NC_018629
890	Rhabdoviridae	Novirhabdovirus	Infectious hematopoietic necrosis virus	V	(-)	NC_001652
891	Rhabdoviridae	Ephemerovirus	Kotonkan virus	V	(-)	NC_017714
892	Rhabdoviridae	Cytorhabdovirus	Lettuce necrotic yellows virus	P	(-)	NC_007642
893	Rhabdoviridae	Nucleorhabdovirus	Maize fine streak virus	P	(-)	NC_005974
894	Rhabdoviridae	Nucleorhabdovirus	Maize Iranian mosaic virus	P	(-)	NC_011542
895	Rhabdoviridae	Lyssavirus	Mokola virus	V	(-)	NC_006429
896	Rhabdoviridae	Cytorhabdovirus	Northern cereal mosaic virus	P	(-)	NC_002251
897	Rhabdoviridae	Ephemerovirus	Obodhiang virus	V	(-)	NC_017685
898	Rhabdoviridae	Nucleorhabdovirus	Potato yellow dwarf virus	P	(-)	NC_016136
899	Rhabdoviridae	Lyssavirus	Rabies virus	V	(-)	NC_001542
900	Rhabdoviridae	Nucleorhabdovirus	Rice yellow stunt virus	P	(-)	NC_003746
901	Rhabdoviridae	Sinistar-like viruses	Siniperca chuatsi rhabdovirus	V	(-)	NC_008514
902	Rhabdoviridae	Novirhabdovirus	Snakehead virus	V	(-)	NC_000903
903	Rhabdoviridae	Nucleorhabdovirus	Sonchus yellow net virus	P	(-)	NC_001615
904	Rhabdoviridae	Vesiculovirus	Spring viraemia of carp virus	V	(-)	NC_002803
905	Rhabdoviridae	Tupavirus	Tupaia virus	V	(-)	NC_007020
906	Rhabdoviridae	Vesiculovirus	Vesicular stomatitis Indiana virus	V	(-)	NC_001560
907	Rhabdoviridae	Novirhabdovirus	Viral hemorrhagic septicemia virus Fil3	V	(-)	NC_000855
908	Rhabdoviridae	Unclassified	Wongabel virus	V	(-)	NC_011639
909	Roniviridae	Okavirus	Gill-associated virus	I	(+)	NC_010306
910	Secoviridae	Cheravirus	Apple latent spherical virus	P	(+)	NC_003787	NC_003788
911	Secoviridae	Nepovirus	Arabis mosaic virus	P	(+)	NC_006057	NC_006056
912	Secoviridae	Comovirus	Bean pod mottle virus	P	(+)	NC_003496	NC_003495
913	Secoviridae	Nepovirus	Beet ringspot virus	P	(+)	NC_003693	NC_003694
914	Secoviridae	Unclassified	Black raspberry necrosis virus	P	(+)	NC_008182	NC_008183
915	Secoviridae	Nepovirus	Blackcurrant reversion virus	P	(+)	NC_003502	NC_003509
916	Secoviridae	Fabavirus	Broad bean wilt virus 1	P	(+)	NC_005289	NC_005290
917	Secoviridae	Fabavirus	Broad bean wilt virus 2	P	(+)	NC_003003	NC_003004
918	Secoviridae	Nepovirus	Cherry leaf roll virus	P	(+)	NC_015414	NC_015415
919	Secoviridae	Cheravirus	Cherry rasp leaf virus	P	(+)	NC_006272	NC_006271
920	Secoviridae	Unclassified	Chocolate lily virus A	P	(+)	NC_016443
921	Secoviridae	Comovirus	Cowpea mosaic virus	P	(+)	NC_003549	NC_003550
922	Secoviridae	Comovirus	Cowpea severe mosaic virus	P	(+)	NC_003545	NC_003544
923	Secoviridae	Nepovirus	Cycas necrotic stunt virus	P	(+)	NC_003791	NC_003792
924	Secoviridae	Nepovirus	Grapevine Anatolian ringspot virus	P	(+)	NC_018383	NC_018384
925	Secoviridae	Nepovirus	Grapevine Bulgarian latent virus	P	(+)	NC_015492	NC_015493
926	Secoviridae	Nepovirus	Grapevine chrome mosaic virus	P	(+)	NC_003622	NC_003621
927	Secoviridae	Nepovirus	Grapevine deformation virus	P	(+)	NC_017939	NC_017938
928	Secoviridae	Nepovirus	Grapevine fanleaf virus	P	(+)	NC_003615	NC_003623
929	Secoviridae	Fabavirus	Mikania micrantha mosaic virus	P	(+)	NC_011190	NC_011189
930	Secoviridae	Sequivirus	Parsnip yellow fleck virus	P	(+)	NC_003628
931	Secoviridae	Fabavirus	Patchouli mild mosaic virus	P	(+)	NC_003975	NC_003974
932	Secoviridae	Comovirus	Radish mosaic virus	P	(+)	NC_010709	NC_010710
933	Secoviridae	Nepovirus	Raspberry ringspot virus	P	(+)	NC_005267	NC_005266
934	Secoviridae	Comovirus	Red clover mottle virus	P	(+)	NC_003741	NC_003738
935	Secoviridae	Waikavirus	Rice tungro spherical virus	P	(+)	NC_001632
936	Secoviridae	Sadwavirus	Satsuma dwarf virus	P	(+)	NC_003785	NC_003786
937	Secoviridae	Comovirus	Squash mosaic virus	P	(+)	NC_003799	NC_003800
938	Secoviridae	Unclassified	Strawberry latent ringspot virus	P	(+)	NC_006964	NC_006965
939	Secoviridae	Unclassified	Strawberry mottle virus	P	(+)	NC_003445	NC_003446
940	Secoviridae	Nepovirus	Tobacco ringspot virus	P	(+)	NC_005097	NC_005096
941	Secoviridae	Nepovirus	Tomato black ring virus	P	(+)	NC_004439	NC_004440
942	Secoviridae	Torradovirus	Tomato marchitez virus	P	(+)	NC_010987
943	Secoviridae	Nepovirus	Tomato ringspot virus	P	(+)	NC_003839
944	Secoviridae	Torradovirus	Tomato torrado virus	P	(+)	NC_009032
945	Secoviridae	Comovirus	Turnip ringspot virus	P	(+)	NC_013218	NC_013219
946	Sobemovirus	Sobemovirus	Cocksfoot mottle virus	P	(+)	NC_002618
947	Sobemovirus	Sobemovirus	Imperata yellow mottle virus	P	(+)	NC_011536
948	Sobemovirus	Sobemovirus	Lucerne transient streak virus	P	(+)	NC_001696
949	Sobemovirus	Sobemovirus	Papaya lethal yellowing virus	P	(+)	NC_018449
950	Sobemovirus	Sobemovirus	Rice yellow mottle virus	P	(+)	NC_001575
951	Sobemovirus	Sobemovirus	Rubus chlorotic mottle virus	P	(+)	NC_011187
952	Sobemovirus	Sobemovirus	Ryegrass mottle virus	P	(+)	NC_003747
953	Sobemovirus	Sobemovirus	Sesbania mosaic virus	P	(+)	NC_002568
954	Sobemovirus	Sobemovirus	Southern bean mosaic virus	P	(+)	NC_004060
955	Sobemovirus	Sobemovirus	Southern cowpea mosaic virus	P	(+)	NC_001625
956	Sobemovirus	Sobemovirus	Sowbane mosaic virus	P	(+)	NC_014608
957	Sobemovirus	Sobemovirus	Soybean yellow common mosaic virus	P	(+)	NC_016033
958	Sobemovirus	Sobemovirus	Subterranean clover mottle virus	P	(+)	NC_004346
959	Sobemovirus	Sobemovirus	Turnip rosette virus	P	(+)	NC_004553
960	Sobemovirus	Sobemovirus	Velvet tobacco mottle virus	P	(+)	NC_014509
961	Tenuivirus	Tenuivirus	Rice grassy stunt virus	P	(-)	NC_002323	NC_002324	NC_002325	NC_002326	NC_002327	NC_002328
962	Tenuivirus	Tenuivirus	Rice stripe virus	P	(-)	NC_003755	NC_003754	NC_003776	NC_003753
963	Togaviridae	Alphavirus	Aura virus	V	(+)	NC_003900
964	Togaviridae	Alphavirus	Bebaru virus	V	(+)	NC_016962
965	Togaviridae	Alphavirus	Chikungunya virus	V	(+)	NC_004162
966	Togaviridae	Alphavirus	Eastern equine encephalitis virus	V	(+)	NC_003899
967	Togaviridae	Alphavirus	Eliat virus	I	(+)	NC_018615
968	Togaviridae	Alphavirus	Fort Morgan virus	V	(+)	NC_013528
969	Togaviridae	Alphavirus	Getah virus	V	(+)	NC_006558
970	Togaviridae	Alphavirus	Highlands J virus	V	(+)	NC_012561
971	Togaviridae	Alphavirus	Mayaro virus	V	(+)	NC_003417
972	Togaviridae	Alphavirus	Ndumu virus	V	(+)	NC_016959
973	Togaviridae	Alphavirus	O'nyong-nyong virus	V	(+)	NC_001512
974	Togaviridae	Rubivirus	Rubella virus	V	(+)	NC_001545
975	Togaviridae	Alphavirus	Semliki forest virus	V	(+)	NC_003215
976	Togaviridae	Alphavirus	Sindbis virus	V	(+)	NC_001547
977	Togaviridae	Alphavirus	Sleeping disease virus	V	(+)	NC_003433
978	Togaviridae	Alphavirus	Southern elephant seal virus	V	(+)	NC_016960
979	Togaviridae	Alphavirus	Venezuelan equine encephalitis virus	V	(+)	NC_001449
980	Togaviridae	Alphavirus	Western equine encephalomyelitis virus	V	(+)	NC_003908
981	Togaviridae	Alphavirus	Whataroa virus	V	(+)	NC_016961
982	Tombusviridae	Carmovirus	Angelonia flower break virus	P	(+)	NC_007733
983	Tombusviridae	Necrovirus	Beet black scorch virus	P	(+)	NC_004452
984	Tombusviridae	Carmovirus	Cardamine chlorotic fleck virus	P	(+)	NC_001600
985	Tombusviridae	Tombusvirus	Carnation Italian ringspot virus	P	(+)	NC_003500
986	Tombusviridae	Carmovirus	Carnation mottle virus	P	(+)	NC_001265
987	Tombusviridae	Dianthovirus	Carnation ringspot virus	P	(+)	NC_003530
988	Tombusviridae	Panicovirus	Cocksfoot mild mosaic virus	P	(+)	NC_011108
989	Tombusviridae	Tombusvirus	Cucumber Bulgarian latent virus	P	(+)	NC_004725
990	Tombusviridae	Aureusvirus	Cucumber leaf spot virus	P	(+)	NC_007816
991	Tombusviridae	Carmovirus	Galinsoga mosaic virus	P	(+)	NC_001818
992	Tombusviridae	Tombusvirus	Grapevine Algerian latent virus	P	(+)	NC_011535
993	Tombusviridae	Carmovirus	Hibiscus chlorotic ringspot virus	P	(+)	NC_003608
994	Tombusviridae	Carmovirus	Honeysuckle ringspot virus	P	(+)	NC_014967
995	Tombusviridae	Carmovirus	Japanese iris necrotic ring virus	P	(+)	NC_002187
996	Tombusviridae	Necrovirus	Leek white stripe virus	P	(+)	NC_001822
997	Tombusviridae	Tombusvirus	Lettuce necrotic stunt virus	P	(+)	NC_018104
998	Tombusviridae	Tombusvirus	Lisianthus necrosis virus	P	(+)	NC_007983
999	Tombusviridae	Machlomovirus	Maize chlorotic mottle virus	P	(+)	NC_003627
1000	Tombusviridae	Unclassified	Maize necrotic streak virus	P	(+)	NC_007729
1001	Tombusviridae	Aureusvirus	Maize white line mosaic virus	P	(+)	NC_009533
1002	Tombusviridae	Tombusvirus	Moroccan pepper virus	P	(+)	NC_020073
1003	Tombusviridae	Carmovirus	Nootka lupine vein clearing virus	P	(+)	NC_009017
1004	Tombusviridae	Avenavirus	Oat chlorotic stunt virus	P	(+)	NC_003633
1005	Tombusviridae	Necrovirus	Olive latent virus 1	P	(+)	NC_001721
1006	Tombusviridae	Necrovirus	Olive mild mosaic virus	P	(+)	NC_006939
1007	Tombusviridae	Panicovirus	Panicum mosaic virus	P	(+)	NC_002598
1008	Tombusviridae	Carmovirus	Pea stem necrosis virus	P	(+)	NC_004995
1009	Tombusviridae	Tombusvirus	Pear latent virus	P	(+)	NC_004723
1010	Tombusviridae	Carmovirus	Pelargonium chlorotic ring pattern virus	P	(+)	NC_005985
1011	Tombusviridae	Carmovirus	Pelargonium flower break virus	P	(+)	NC_005286
1012	Tombusviridae	Unclassified	Pelargonium line pattern virus	P	(+)	NC_007017
1013	Tombusviridae	Tombusvirus	Pelargonium necrotic spot virus	P	(+)	NC_005285
1014	Tombusviridae	Aureusvirus	Pothos latent virus	P	(+)	NC_000939
1015	Tombusviridae	Dianthovirus	Red clover necrotic mosaic virus	P	(+)	NC_003756	NC_003775
1016	Tombusviridae	Unclassified	Rosa rugosa leaf distortion virus	P	(+)	NC_020415
1017	Tombusviridae	Carmovirus	Soybean yellow mottle mosaic virus	P	(+)	NC_011643
1018	Tombusviridae	Dianthovirus	Sweet clover necrotic mosaic virus	P	(+)	NC_003806	NC_003807
1019	Tombusviridae	Carmovirus	TGP Carmovirus 1	P	(+)	NC_015227
1020	Tombusviridae	Necrovirus	Tobacco necrosis virus A	P	(+)	NC_001777
1021	Tombusviridae	Carmovirus	Turnip crinkle virus	P	(+)	NC_003821
1022	Totiviridae	Unclassified	Armigeres subalbatus virus SaX06-AK20	V	dsRNA	NC_014609
1023	Totiviridae	Totivirus	Black raspberry virus F	F	dsRNA	NC_009890
1024	Totiviridae	Victorivirus	Botryotinia fuckeliana totivirus 1	F	dsRNA	NC_009224
1025	Totiviridae	Victorivirus	Chalara elegans RNA Virus 1	F	dsRNA	NC_005883
1026	Totiviridae	Victorivirus	Coniothyrium minitans RNA virus	F	dsRNA	NC_007523
1027	Totiviridae	Unclassified	Drosophila melanogaster totivirus SW-2009a	I	dsRNA	NC_013499
1028	Totiviridae	Unclassified	Eimeria brunetti RNA virus 1	F	dsRNA	NC_002701
1029	Totiviridae	Giardiavirus	Giardia lamblia virus	B	dsRNA	NC_003555
1030	Totiviridae	Victorivirus	Helicobasidium mompa totivirus 1-17	F	dsRNA	NC_005074	NC_005075
1031	Totiviridae	Victorivirus	Helminthosporium victoriae virus 190S	F	dsRNA	NC_003607
1032	Totiviridae	Leishmaniavirus	Leishmania RNA virus 1 - 1	F	dsRNA	NC_002063
1033	Totiviridae	Leishmaniavirus	Leishmania RNA virus 1 - 4	F	dsRNA	NC_003601
1034	Totiviridae	Leishmaniavirus	Leishmania RNA virus 2 - 1	F	dsRNA	NC_002064
1035	Totiviridae	Victorivirus	Magnaporthe oryzae virus 1	F	dsRNA	NC_006367
1036	Totiviridae	Victorivirus	Magnaporthe oryzae virus 2	F	dsRNA	NC_010246
1037	Totiviridae	Unclassified	Penaeid shrimp infectious myonecrosis virus	I	dsRNA	NC_007915
1038	Totiviridae	Unclassified	Piscine myocarditis virus AL V-708	V	dsRNA	NC_015639
1039	Totiviridae	Totivirus	Saccharomyces cerevisiae virus L-A	F	dsRNA	NC_003745
1040	Totiviridae	Totivirus	Saccharomyces cerevisiae virus L-BC (La)	F	dsRNA	NC_001641
1041	Totiviridae	Victorivirus	Sphaeropsis sapinea RNA virus 1	F	dsRNA	NC_001963
1042	Totiviridae	Victorivirus	Sphaeropsis sapinea RNA virus 2	F	dsRNA	NC_001964
1043	Totiviridae	Unclassified	Tianjin totivirus	I	dsRNA	NC_017084
1044	Totiviridae	Victorivirus	Tolypocladium cylindrosporum virus 1	F	dsRNA	NC_014823
1045	Totiviridae	Giardiavirus	Trichomonas vaginalis virus	B	dsRNA	NC_003824
1046	Totiviridae	Totivirus	Ustilago maydis virus H1	F	dsRNA	NC_003823
1047	Tymoviridae	Tymovirus	Anagyris vein yellowing virus	P	(+)	NC_011559
1048	Tymoviridae	Tymovirus	Asclepias asymptomatic virus	P	(+)	NC_015523
1049	Tymoviridae	Maculavirus	Bombyx mori Macula-like virus	P	(+)	NC_015524
1050	Tymoviridae	Tymovirus	Chayote mosaic virus	P	(+)	NC_002588
1051	Tymoviridae	Tymovirus	Chiltepin yellow mosaic virus	P	(+)	NC_014127
1052	Tymoviridae	Marafivirus	Citrus sudden death-associated virus	P	(+)	NC_006950
1053	Tymoviridae	Unclassified	Culex originated Tymoviridae-like virus	I	(+)	NC_018703
1054	Tymoviridae	Tymovirus	Diascia yellow mottle virus	P	(+)	NC_011086
1055	Tymoviridae	Tymovirus	Dulcamara mottle virus	P	(+)	NC_007609
1056	Tymoviridae	Tymovirus	Eggplant mosaic virus	P	(+)	NC_001480
1057	Tymoviridae	Tymovirus	Erysimum latent virus	P	(+)	NC_001977
1058	Tymoviridae	Maculavirus	Fig fleck-associated virus	P	(+)	NC_015229
1059	Tymoviridae	Maculavirus	Grapevine fleck virus	P	(+)	NC_003347
1060	Tymoviridae	Marafivirus	Grapevine Syrah virus 1	P	(+)	NC_012484
1061	Tymoviridae	Tymovirus	Kennedya yellow mosaic virus	P	(+)	NC_001746
1062	Tymoviridae	Marafivirus	Maize rayado fino virus	P	(+)	NC_002786
1063	Tymoviridae	Tymovirus	Nemesia ring necrosis virus	P	(+)	NC_011538
1064	Tymoviridae	Marafivirus	Oat blue dwarf virus	P	(+)	NC_001793
1065	Tymoviridae	Tymovirus	Okra mosaic virus	P	(+)	NC_009532
1066	Tymoviridae	Unclassified	Olive latent virus 3	P	(+)	NC_013920
1067	Tymoviridae	Tymovirus	Ononis yellow mosaic virus	P	(+)	NC_001513
1068	Tymoviridae	Tymovirus	Physalis mottle virus	P	(+)	NC_003634
1069	Tymoviridae	Tymovirus	Plantago mottle virus	P	(+)	NC_011539
1070	Tymoviridae	Tymovirus	Poinsettia mosaic virus	P	(+)	NC_002164
1071	Tymoviridae	Tymovirus	Scrophularia mottle virus	P	(+)	NC_011537
1072	Tymoviridae	Marafivirus	Switchgrass mosaic virus	P	(+)	NC_015522
1073	Umbravirus	Umbravirus	Carrot mottle mimic virus	P	(+)	NC_001726
1074	Umbravirus	Umbravirus	Carrot mottle virus	P	(+)	NC_011515
1075	Umbravirus	Umbravirus	Groundnut rosette virus	P	(+)	NC_003603
1076	Umbravirus	Umbravirus	Pea enation mosaic virus-2	P	(+)	NC_003853
1077	Umbravirus	Umbravirus	Tobacco bushy top virus	P	(+)	NC_004366
1078	Varicosavirus	Varicosavirus	Lettuce big-vein associated virus	P	(-)	NC_011558	NC_011568
1079	Virgaviridae	Hordeivirus	Barley stripe mosaic virus	P	(+)	NC_003469	NC_003481	NC_003478
1080	Virgaviridae	Pomovirus	Beet soil-borne virus	P	(+)	NC_003520	NC_003518	NC_003519
1081	Virgaviridae	Pomovirus	Beet virus Q	P	(+)	NC_003510	NC_003511	NC_003512
1082	Virgaviridae	Tobamovirus	Bell pepper mottle virus	P	(+)	NC_009642
1083	Virgaviridae	Pomovirus	Broad bean necrosis virus	P	(+)	NC_004423	NC_004424	NC_004425
1084	Virgaviridae	Tobamovirus	Brugmansia mild mottle virus	P	(+)	NC_010944
1085	Virgaviridae	Tobamovirus	Cactus mild mottle virus	P	(+)	NC_011803
1086	Virgaviridae	Furovirus	Chinese wheat mosaic virus	P	(+)	NC_002359	NC_002356
1087	Virgaviridae	Tobamovirus	Clitoria yellow mottle virus	P	(+)	NC_016519
1088	Virgaviridae	Tobamovirus	Cucumber fruit mottle mosaic virus	P	(+)	NC_002633
1089	Virgaviridae	Tobamovirus	Cucumber green mottle mosaic virus	P	(+)	NC_001801
1090	Virgaviridae	Tobamovirus	Cucumber mottle virus	P	(+)	NC_008614
1091	Virgaviridae	Tobamovirus	Frangipani mosaic virus	P	(+)	NC_014546
1092	Virgaviridae	Tobamovirus	Hibiscus latent Singapore virus	P	(+)	NC_008310
1093	Virgaviridae	Pecluvirus	Indian peanut clump virus	P	(+)	NC_004729	NC_004730
1094	Virgaviridae	Tobamovirus	Kyuri green mottle mosaic virus	P	(+)	NC_003610
1095	Virgaviridae	Tobamovirus	Maracuja mosaic virus	P	(+)	NC_008716
1096	Virgaviridae	Furovirus	Oat golden stripe virus	P	(+)	NC_002358	NC_002357
1097	Virgaviridae	Tobamovirus	Obuda pepper virus	P	(+)	NC_003852
1098	Virgaviridae	Tobamovirus	Odontoglossum ringspot virus	P	(+)	NC_001728
1099	Virgaviridae	Tobamovirus	Paprika mild mottle virus	P	(+)	NC_004106
1100	Virgaviridae	Tobamovirus	Passion fruit mosaic virus	P	(+)	NC_015552
1101	Virgaviridae	Tobravirus	Pea early-browning virus	P	(+)	NC_002036	NC_001368
1102	Virgaviridae	Pecluvirus	Peanut clump virus	P	(+)	NC_003672	NC_003668
1103	Virgaviridae	Tobamovirus	Pepper mild mottle virus	P	(+)	NC_003630
1104	Virgaviridae	Tobravirus	Pepper ringspot virus	P	(+)	NC_003669	NC_003670
1105	Virgaviridae	Pomovirus	Potato mop-top virus	P	(+)	NC_003723	NC_003725	NC_003724
1106	Virgaviridae	Tobamovirus	Rattail cactus necrosis associated virus	P	(+)	NC_016442
1107	Virgaviridae	Tobamovirus	Rehmannia mosaic virus	P	(+)	NC_009041
1108	Virgaviridae	Tobamovirus	Ribgrass mosaic virus	P	(+)	NC_002792
1109	Virgaviridae	Furovirus	Soil-borne cereal mosaic virus	P	(+)	NC_002351	NC_002330
1110	Virgaviridae	Furovirus	Soil-borne wheat mosaic virus	P	(+)	NC_002041	NC_002042
1111	Virgaviridae	Furovirus	Sorghum chlorotic spot virus	P	(+)	NC_004014	NC_004015
1112	Virgaviridae	Tobamovirus	Streptocarpus flower break virus	P	(+)	NC_008365
1113	Virgaviridae	Tobamovirus	Tobacco mild green mosaic virus	P	(+)	NC_001556
1114	Virgaviridae	Tobamovirus	Tobacco mosaic virus	P	(+)	NC_001367
1115	Virgaviridae	Tobravirus	Tobacco rattle virus	P	(+)	NC_003805	NC_003811
1116	Virgaviridae	Tobamovirus	Tomato mosaic virus	P	(+)	NC_002692
1117	Virgaviridae	Tobamovirus	Turnip vein-clearing virus	P	(+)	NC_001873
1118	Virgaviridae	Tobamovirus	Wasabi mottle virus	P	(+)	NC_003355
1119	Virgaviridae	Tobamovirus	Youcai mosaic virus	P	(+)	NC_004422
1120	Virgaviridae	Tobamovirus	Zucchini green mottle mosaic virus	P	(+)	NC_003878
aB, bacteria-infecting; F, fungium infecting; I, invertebrate-infecting; P, plant-infecting; V, vertebrate-infecting.
b(-), -ssRNA viruses; (+), +ssRNA viruses; dsRNA, dsRNA viruses; RT, reverse-transcribing viruses
