# Supplementary material for: CpG Usage in RNA Viruses: Data and Hypotheses
Source: PLoS One. 2013 Sep 23;8(9):e74109. doi: 10.1371/journal.pone.0074109 (PMC3781069; doi:10.1371/journal.pone.0074109)
Supplement: Dataset S2 — Genomic dinucleotide odd ratio values and base compositions of RNA viruses. (XLSX) [file pone.0074109.s005.xlsx]

## Sheet: Genome_dinu
No.	Virus names	UpU	UpC	UpA	UpG	CpU	CpC	CpA	CpG	ApU	ApC	ApA	ApG	GpU	GpC	GpA	GpG	A content	U content	G content	C content
1	Allium virus X	1.19269	1.09081	0.624336	1.17864	1.17539	0.888693	1.1443	0.786992	0.835614	1.06021	1.01798	1.05458	0.761885	0.990524	1.15113	1.05595	0.279011	0.212138	0.203428	0.305423
2	Alstroemeria virus x	1.16465	1.09545	0.614643	1.25988	1.06296	0.946632	1.12272	0.840693	0.842288	1.00589	1.10785	0.983819	0.972675	0.985402	1.01636	1.02709	0.293765	0.192039	0.194036	0.32016
3	Alternanthera mosaic virus	1.2255	1.17498	0.547754	1.09861	1.08848	1.04815	1.20483	0.604619	0.908657	0.851624	1.06187	1.20543	0.776395	0.945747	1.10769	1.15978	0.269109	0.219767	0.224459	0.286666
4	Bamboo mosaic virus	1.17166	0.982223	0.752206	1.22585	1.1931	0.966856	1.08671	0.747077	0.877121	1.04107	1.05841	0.968299	0.749563	1.00452	1.02017	1.1932	0.302388	0.191329	0.210336	0.295947
5	Botrytis virus X	1.19625	1.13758	0.610059	1.07541	1.09446	0.905064	1.07482	0.979967	0.88088	1.0504	1.03648	0.975618	0.77847	0.971371	1.21132	0.99112	0.260264	0.193511	0.184898	0.361326
6	Cactus virus X	1.10673	1.16848	0.562651	1.20914	1.21262	0.977374	1.18327	0.580562	0.878661	0.946988	1.06174	1.12101	0.745853	0.927948	1.11049	1.22163	0.271092	0.217115	0.211975	0.299819
7	Cassava common mosaic virus	1.13837	1.12895	0.582297	1.29117	1.30158	0.909829	1.23479	0.463213	0.874596	0.95525	1.06079	1.09799	0.676484	1.03442	1.06935	1.1974	0.304737	0.223651	0.215652	0.25596
8	Clover yellow mosaic virus	1.08166	1.1361	0.740459	1.1329	1.19429	1.08414	1.08161	0.548446	0.878997	0.927943	0.99709	1.23423	0.819296	0.856947	1.13023	1.18349	0.318175	0.187598	0.19387	0.300356
9	Cymbidium mosaic virus	1.01095	0.919689	0.842869	1.31397	1.1423	1.03982	0.982178	0.789502	0.980882	0.953168	1.13099	0.917285	0.802979	1.10475	1.04571	1.02915	0.265939	0.245062	0.197527	0.291473
10	Foxtail mosaic virus	1.19731	1.01502	0.670988	1.19284	1.14625	0.865342	1.11025	0.913372	0.832142	1.12842	1.05347	0.920192	0.832541	1.00977	1.08894	1.03247	0.271338	0.20452	0.22728	0.296862
11	Garlic virus C	1.23228	0.907836	0.691513	1.3009	1.06606	0.879889	1.17942	0.826201	0.861297	1.14016	1.00466	0.966681	0.860631	1.05346	1.09962	0.942881	0.296847	0.226651	0.211065	0.265437
12	Garlic virus E	1.17504	0.913518	0.742593	1.27107	1.09898	0.963152	1.08756	0.835759	0.875681	1.12183	0.974343	1.00109	0.865624	0.974091	1.17389	0.939804	0.285055	0.215241	0.221039	0.278665
13	Garlic virus X	1.24098	0.910779	0.716664	1.26123	1.01292	0.894371	1.18484	0.844384	0.93362	1.09201	0.983577	0.984078	0.822762	1.09085	1.10423	0.929377	0.306316	0.226499	0.211202	0.255983
14	Hosta virus X	1.2786	1.23262	0.545504	1.05691	1.22147	0.926245	1.15336	0.716451	0.792685	0.968123	1.08958	1.09371	0.748022	0.949927	1.05174	1.20656	0.293352	0.183824	0.223958	0.298866
15	Hydrangea ringspot virus	1.19923	1.21649	0.563732	0.968987	1.22164	1.03872	1.04014	0.725012	0.77795	0.916768	1.09326	1.20404	0.737706	0.859944	1.18055	1.23079	0.241714	0.178011	0.227809	0.352466
16	Indian citrus ringspot virus	1.09265	1.05977	0.713913	1.21502	1.15555	0.91773	1.07855	0.865152	0.881199	1.06392	1.04389	0.954411	0.818961	0.98398	1.10143	1.06432	0.27963	0.200794	0.196296	0.32328
17	Lettuce virus X	1.23283	1.01976	0.629724	1.19538	1.11757	0.960326	1.06119	0.878917	0.766621	1.03854	1.13006	1.00143	0.876614	0.998591	1.09435	1.00479	0.255269	0.198419	0.210483	0.335829
18	Lily virus X	1.02961	0.966148	0.76236	1.27166	1.10529	0.952874	1.1645	0.78632	0.947368	1.11475	0.945055	0.958333	0.891547	0.97004	1.06548	1.07044	0.250043	0.215353	0.230809	0.303795
19	Lolium latent virus	1.11581	0.963066	0.759917	1.23648	1.13104	1.00846	1.1977	0.635555	0.93762	1.01901	0.92266	1.12411	0.810207	0.999007	1.0531	1.10241	0.278473	0.200156	0.230649	0.290722
20	Malva mosaic virus	1.18797	0.933905	0.713537	1.25102	1.06168	1.04649	1.18642	0.600055	0.886632	0.978487	1.03621	1.11713	0.853344	1.05961	1.08805	0.9882	0.293963	0.257947	0.204724	0.243365
21	Mint virus X	1.09865	1.13863	0.516023	1.1352	1.0971	0.868085	1.09885	1.02535	0.962971	1.01325	1.07329	0.948725	0.81286	1.06524	1.19088	0.895326	0.209672	0.198512	0.243152	0.348664
22	Narcissus mosaic virus	1.19445	1.06758	0.623626	1.18566	1.09367	0.880659	1.16687	0.817752	0.850969	1.01836	1.08788	1.03675	0.847702	1.04954	1.1167	0.961381	0.278792	0.247304	0.20647	0.267434
23	Nerine virus X	1.113	0.977447	0.755704	1.26632	1.1027	0.931388	1.14129	0.782383	0.939846	0.994608	1.01729	1.04724	0.82206	1.1304	1.0345	0.954144	0.295351	0.215132	0.201914	0.287603
24	Opuntia virus X	1.11331	1.18057	0.493903	1.3396	1.28269	0.932892	1.17024	0.576612	0.864945	0.952727	1.11374	1.04253	0.690099	0.977519	1.11577	1.17642	0.291147	0.210131	0.211484	0.287239
25	Papaya mosaic virus	1.28571	1.06528	0.616323	1.16263	1.0789	1.18591	1.15985	0.503742	0.873314	0.869397	1.10343	1.13008	0.80629	0.905161	1.05562	1.21847	0.301833	0.2189	0.227314	0.251953
26	Pepino mosaic virus	1.17698	0.908127	0.604562	1.56314	1.1268	0.967483	1.27995	0.356507	0.871861	1.00042	1.09774	1.01012	0.813602	1.1746	1.0546	0.957867	0.325271	0.265736	0.182171	0.226822
27	Phaius virus X	1.03835	0.850612	0.8701	1.28585	1.14472	1.07778	1.11736	0.640501	0.959712	1.04594	0.944645	1.04879	0.843839	0.995445	1.04879	1.09404	0.272868	0.218019	0.235557	0.273556
28	Plantago asiatica mosaic virus	1.08232	1.2288	0.63625	0.927999	1.18163	0.984185	1.02607	0.844507	0.739641	0.973806	1.13297	1.11111	0.894514	0.869654	1.09769	1.22352	0.241841	0.169713	0.201044	0.387402
29	Potato aucuba mosaic virus	1.13654	0.984761	0.678986	1.31153	1.16403	1.01631	1.18358	0.521257	0.846039	0.934408	1.10874	1.09806	0.883798	1.09613	1.04142	0.981333	0.305426	0.258252	0.21292	0.223403
30	Potato virus X	1.21015	0.973397	0.66845	1.25988	1.17848	0.989092	1.27952	0.461255	0.811053	1.01805	0.972163	1.20669	0.860769	1.01419	1.07851	1.01921	0.306605	0.227506	0.229371	0.236519
31	Scallion virus X	1.20915	0.97248	0.740462	1.12374	1.03051	0.987951	1.09401	0.874335	0.910152	1.01625	1.08272	0.974004	0.835913	1.02939	1.03765	1.08748	0.248246	0.224338	0.208447	0.318969
32	Schlumbergera virus X	1.15146	1.12761	0.522698	1.34603	1.18153	1.02714	1.19791	0.481826	0.859499	0.916394	1.1086	1.10785	0.800174	0.941626	1.13242	1.11124	0.29504	0.23368	0.208051	0.263229
33	Sclerotinia sclerotiorum debilitation-associated RNA virus	1.139	1.11644	0.669428	1.18776	1.11644	1.01643	0.994188	0.839294	0.858615	0.954174	1.16934	0.983415	0.914818	0.892583	1.20226	0.919227	0.308592	0.285009	0.213894	0.192505
34	Strawberry mild yellow edge virus	1.08981	1.00504	0.663738	1.25956	1.12755	1.06376	1.04515	0.742343	0.865624	0.952577	1.12379	1.06491	0.899263	0.970554	1.16356	0.96538	0.249413	0.243044	0.231646	0.275897
35	White clover mosaic virus	1.12913	1.06165	0.606264	1.42223	1.13387	1.01577	1.11584	0.550535	0.881839	0.956729	1.13208	1.01523	0.790582	0.95778	1.17753	1.06599	0.302652	0.256459	0.16373	0.27716
36	Zygocactus virus X	1.03308	1.19957	0.561045	1.20676	1.25931	0.942502	1.17863	0.636509	0.840143	0.944378	1.03979	1.17661	0.795591	0.965589	1.10178	1.11152	0.262077	0.202295	0.223279	0.312349
37	Dendrolimus punctatus tetravirus	1.21827	1.00291	0.711892	1.03494	0.950762	0.81999	1.08517	1.20408	0.757734	1.16998	1.08847	0.927908	1.06356	1.08604	1.0793	0.769686	0.204711	0.227011	0.250689	0.31759
38	Helicoverpa armigera stunt virus	1.17528	1.13385	0.654897	0.980231	1.05813	0.835563	1.05695	1.12099	0.686232	1.11891	1.01154	1.06782	1.05115	1.01493	1.17437	0.803241	0.211682	0.193582	0.261874	0.332863
39	Nudaurelia capensis beta virus	1.23251	1.05292	0.734347	1.0243	0.823191	0.928458	1.04182	1.16648	1.09136	1.0657	0.967496	0.893994	0.916628	0.970343	1.1898	0.912899	0.256	0.20317	0.269132	0.271698
40	Allpahuayo virus	1.0876	1.12988	0.614906	1.30333	1.0622	1.12348	1.38473	0.311326	0.921269	0.914277	1.02748	1.13013	0.945754	0.853175	1.15218	0.977832	0.305694	0.288669	0.228357	0.17728
41	Amapari virus	1.17075	1.11069	0.56199	1.24592	1.13185	1.16112	1.29545	0.313366	0.815862	0.907556	1.16839	1.10699	0.901932	0.837236	1.14379	1.07389	0.290363	0.305671	0.225282	0.178685
42	Bear Canyon virus	1.05325	1.1942	0.607962	1.32001	1.11411	1.05126	1.3104	0.228653	0.897517	0.889091	1.10596	1.14039	0.939723	0.77234	1.15687	1.11389	0.29298	0.317307	0.178623	0.211091
43	CAS virus	1.03402	1.10035	0.632941	1.36414	1.10035	0.995518	1.35628	0.305411	0.879387	0.969757	1.1633	1.01204	1.00365	0.865751	1.01787	1.11383	0.272004	0.332711	0.185953	0.209332
44	Chapare virus	1.0973	1.14311	0.584206	1.3376	1.12065	1.0258	1.28521	0.294345	0.865135	0.923052	1.14009	1.09692	0.90336	0.846844	1.13166	1.13853	0.292718	0.306862	0.178612	0.221808
45	Cupixi virus	1.11762	1.08995	0.595989	1.27914	1.15882	1.18446	1.28306	0.299028	0.850092	0.916225	1.10557	1.12703	0.907543	0.834696	1.14001	1.07673	0.286645	0.289423	0.231654	0.192278
46	Flexal virus	0.995348	1.17401	0.618635	1.36649	1.15146	0.999746	1.343	0.255645	0.899627	0.94188	1.06891	1.12504	0.976543	0.811012	1.08606	1.13015	0.283116	0.29843	0.19085	0.227603
47	Golden Gate virus	1.04112	1.18877	0.559182	1.34759	1.11115	1.05695	1.33258	0.263185	0.914112	0.823804	1.16972	1.10862	0.924338	0.867365	1.09924	1.1365	0.272876	0.315648	0.187812	0.223664
48	Guanarito virus	1.10455	1.11246	0.598111	1.31184	1.10964	1.04713	1.30933	0.283211	0.836046	0.93263	1.13753	1.14254	0.948558	0.858995	1.08804	1.1168	0.285303	0.308135	0.18515	0.221412
49	Ippy virus	1.07575	1.13818	0.600627	1.33271	1.08869	1.06257	1.31766	0.281073	0.918927	0.882207	1.08975	1.13727	0.895865	0.880843	1.10919	1.14291	0.288991	0.297229	0.18461	0.229171
50	Junin virus	1.04335	1.13523	0.621226	1.33782	1.15991	1.02798	1.30276	0.248856	0.867709	0.91692	1.10868	1.15316	0.934111	0.873218	1.07725	1.14153	0.282185	0.301948	0.186318	0.229549
51	Lassa virus	1.01088	1.11287	0.649915	1.38023	1.10447	1.09534	1.30016	0.266864	0.942489	0.887813	1.05397	1.14278	0.945085	0.879584	1.08828	1.09399	0.289299	0.28986	0.190057	0.230784
52	Latino virus	1.0652	1.16526	0.604498	1.34808	1.12531	1.0261	1.29513	0.246277	0.888116	0.915965	1.12164	1.09777	0.916904	0.816093	1.11047	1.18773	0.296675	0.305879	0.174493	0.222953
53	Lujo virus	1.02511	1.21195	0.563635	1.32824	1.18405	0.974083	1.29611	0.327097	0.900883	0.922293	1.05117	1.17271	0.88439	0.812328	1.25428	1.0405	0.274536	0.301584	0.194165	0.229714
54	Luna virus	1.08456	1.09975	0.631606	1.3128	1.11489	1.09847	1.28191	0.259323	0.883349	0.909472	1.09681	1.14869	0.90364	0.855767	1.07282	1.21647	0.287735	0.2916	0.185726	0.234939
55	Lunk virus NKS-1	1.03677	1.1615	0.574812	1.34861	1.13437	1.03608	1.35241	0.258559	0.906434	0.914736	1.06466	1.15437	0.914894	0.829029	1.12797	1.15094	0.274449	0.295082	0.19512	0.23535
56	Lymphocytic choriomeningitis virus	1.09043	1.11995	0.572339	1.33236	1.21819	1.11568	1.26718	0.286416	0.879418	0.903631	1.08618	1.12412	0.855099	0.870437	1.19747	1.03671	0.291667	0.285402	0.227824	0.195107
57	Machupo virus	1.08511	1.14932	0.584302	1.31544	1.1066	1.02567	1.30912	0.311119	0.88645	0.906966	1.1058	1.14319	0.900038	0.865435	1.11766	1.15057	0.283498	0.298637	0.181946	0.235919
58	Mobala virus	1.04929	1.1531	0.628845	1.32222	1.09928	1.0679	1.28937	0.276706	0.913808	0.896402	1.08114	1.14851	0.929551	0.818778	1.12142	1.15102	0.289678	0.301074	0.178608	0.23064
59	Mopeia Lassa virus reassortant 29	1.01998	1.16001	0.60982	1.3343	1.17099	1.07769	1.27378	0.264835	0.915309	0.859693	1.08939	1.16769	0.88679	0.867845	1.12476	1.14507	0.278553	0.290734	0.195915	0.234798
60	Mopeia virus AN20410	1.04697	1.1793	0.574016	1.309	1.17391	1.07372	1.27104	0.275588	0.897339	0.849267	1.10102	1.19458	0.863943	0.852725	1.16164	1.1503	0.274444	0.290802	0.196485	0.238269
61	Morogoro virus	1.01632	1.08223	0.563397	1.4248	1.13634	1.02877	1.41676	0.258918	0.986943	0.909124	0.996759	1.12676	0.831965	0.966629	1.10467	1.14315	0.258351	0.286432	0.207213	0.248005
62	Oliveros virus	1.10011	1.16912	0.536298	1.38316	1.12403	1.05418	1.39225	0.206353	0.893486	0.909392	1.09153	1.09892	0.903504	0.844173	1.16433	1.03345	0.305812	0.29471	0.209908	0.18957
63	Parana virus	1.02721	1.11959	0.677948	1.35102	1.09194	1.09364	1.28837	0.218402	0.947042	0.90893	1.07344	1.08808	0.924006	0.816526	1.07872	1.23387	0.295883	0.308843	0.172003	0.22327
64	Pichinde virus	1.05301	1.15029	0.587601	1.35339	1.15546	1.0114	1.37744	0.286201	0.913794	0.96207	1.03005	1.10269	0.911406	0.845394	1.15347	1.04285	0.297907	0.283602	0.222158	0.196333
65	Pirital virus	1.02944	1.17241	0.609826	1.36354	1.13481	1.00426	1.32355	0.247718	0.911507	0.913702	1.08666	1.11905	0.925757	0.837522	1.12088	1.12877	0.289735	0.305667	0.180405	0.224194
66	Sabia virus	1.07142	1.13408	0.603891	1.3554	1.09133	1.07686	1.30806	0.260719	0.895352	0.917164	1.12823	1.07225	0.938873	0.813833	1.10991	1.14324	0.291742	0.311458	0.182113	0.214687
67	Tacaribe virus	1.07302	1.16701	0.593644	1.28512	1.12266	1.05433	1.28792	0.317827	0.874195	0.8953	1.12347	1.14292	0.924556	0.824158	1.11807	1.15089	0.280805	0.30131	0.190526	0.227359
68	Tamiami virus	1.04347	1.15556	0.621782	1.31453	1.11992	1.0502	1.30384	0.289669	0.905806	0.911383	1.08494	1.13059	0.928781	0.82073	1.11128	1.15823	0.283867	0.301012	0.188027	0.227094
69	Whitewater Arroyo virus	1.07105	1.12679	0.607688	1.3503	1.06846	1.08075	1.34294	0.246913	0.947403	0.894262	1.08994	1.07321	0.881861	0.85075	1.13122	1.16585	0.288859	0.314127	0.18281	0.214204
70	Equine arteritis virus	1.09581	0.798243	0.730714	1.31854	1.01759	0.986279	1.29939	0.750428	0.900393	1.11397	1.06418	0.939624	0.964109	1.13154	0.933912	0.961916	0.211902	0.271489	0.260154	0.256455
71	Lactate dehydrogenase-elevating virus	1.09451	0.842058	0.624022	1.3771	0.980583	1.23935	1.21708	0.609488	0.906957	0.947781	1.22774	0.944497	0.999991	0.996816	0.999355	1.00376	0.230006	0.275666	0.258508	0.23582
72	Porcine reproductive and respiratory syndrome virus	1.14451	0.905622	0.569446	1.3138	1.04554	1.11531	1.17242	0.695946	0.874802	0.95266	1.23376	0.974433	0.918193	1.01203	1.04607	1.02871	0.217332	0.252982	0.262315	0.267371
73	Simian hemorrhagic fever virus	1.00878	0.985687	0.69804	1.30703	1.11587	0.954286	1.23259	0.684439	0.926246	1.03385	1.05657	0.991003	0.92231	1.03945	1.02724	1.01936	0.224916	0.273971	0.226379	0.274734
74	Astrovirus MLB1	1.04486	0.787112	0.762099	1.42832	0.962699	1.1954	1.40484	0.353322	0.986464	1.02982	1.03912	0.942584	0.990531	1.07567	0.930561	1.04345	0.298169	0.293145	0.226057	0.182628
75	Astrovirus MLB1 HK05	1.05465	0.752655	0.777754	1.42536	0.976336	1.22679	1.35667	0.368101	0.980885	1.01526	1.04981	0.947137	0.973059	1.12031	0.93987	1.01941	0.298979	0.296224	0.223789	0.181008
76	Astrovirus MLB2	1.02491	0.782424	0.802757	1.39795	1.02388	1.19219	1.32584	0.391078	1.01177	1.06992	0.992719	0.939386	0.933578	1.04019	1.01258	1.0369	0.295963	0.298578	0.226344	0.179114
77	Astrovirus MLB3	1.05213	0.827439	0.775585	1.38169	0.953088	1.21331	1.35469	0.399588	0.986283	1.05033	1.03106	0.935123	0.987994	0.984552	0.969305	1.06853	0.303886	0.295885	0.220118	0.180111
78	Astrovirus VA1	1.13269	0.817861	0.713475	1.36231	0.948471	1.34905	1.35788	0.323817	0.972426	0.969143	1.05953	0.977662	0.925522	0.97849	0.975612	1.13306	0.310811	0.269815	0.238384	0.18099
79	Astrovirus VA2	1.04801	0.825523	0.731001	1.4011	1.02327	1.21396	1.3817	0.358201	0.96562	1.04657	1.05715	0.933816	0.974274	0.966156	0.931786	1.13416	0.300413	0.2629	0.25111	0.185576
80	Astrovirus VA3	1.11388	0.872583	0.713103	1.35192	0.90998	1.27494	1.39745	0.357545	0.965848	0.985654	1.03117	1.00898	0.986274	0.948733	0.978214	1.08484	0.314238	0.267892	0.23583	0.182039
81	Astrovirus VA4	1.09023	0.840823	0.699975	1.3898	1.01147	1.1641	1.37931	0.396095	0.98262	0.987589	1.071	0.941773	0.914892	1.06303	0.956262	1.09988	0.301626	0.26818	0.245781	0.184412
82	Astrovirus wild boar/WBAstV-1/2011/HUN	1.07139	0.987517	0.614968	1.43458	1.12626	1.10432	1.2894	0.388715	0.953705	0.975456	1.04208	1.01911	0.860746	0.945681	1.07931	1.09862	0.299538	0.246906	0.231549	0.222007
83	Chicken astrovirus	1.14573	0.994359	0.633264	1.29693	1.25969	0.985316	1.14243	0.557751	0.769969	1.0527	1.1888	0.965535	0.866272	0.953836	1.02452	1.16183	0.285261	0.251768	0.231702	0.231269
84	Duck astrovirus C-NGB	1.2874	0.954902	0.526368	1.38342	1.00279	1.18888	1.29376	0.443308	0.860767	0.96923	1.14559	0.971241	0.882713	0.944306	1.08305	1.05387	0.32893	0.254338	0.235949	0.180782
85	HMO Astrovirus A	1.05733	0.818725	0.731011	1.39614	1.00066	1.25151	1.38459	0.350373	0.979824	1.03155	1.04638	0.943038	0.963889	0.965178	0.945071	1.13015	0.300429	0.264157	0.250689	0.184726
86	Mamastrovirus 1	1.13222	0.84525	0.701805	1.39335	1.07842	1.05954	1.31797	0.438244	0.902043	1.09458	0.996486	1.02249	0.907713	0.987509	1.02892	1.07657	0.299281	0.252312	0.228827	0.21958
87	Mamastrovirus 10	1.10765	0.895139	0.651238	1.32527	1.03343	1.08006	1.20727	0.698207	0.900167	1.03516	1.09502	0.971419	0.962761	0.987765	1.04147	1.00779	0.246293	0.244327	0.263086	0.246293
88	Mamastrovirus 13	1.08666	0.844718	0.760588	1.282	1.08897	1.20401	1.22231	0.509028	0.922212	0.962132	1.04564	1.07052	0.906556	1.01022	1.00225	1.08511	0.247671	0.26382	0.257143	0.231366
89	Mouse astrovirus M-52/USA/2008	1.15458	0.820318	0.746975	1.35667	0.955466	1.25133	1.23006	0.480463	0.936231	0.99516	1.1104	0.908902	0.942499	1.02098	0.953707	1.12963	0.337001	0.270824	0.212594	0.179581
90	Murine astrovirus	0.955058	0.907446	0.701554	1.39648	1.32556	1.06994	1.01387	0.644118	0.837048	0.996318	1.19651	0.967266	0.811607	0.999041	1.06079	1.10361	0.225505	0.215414	0.263527	0.295554
91	Porcine astrovirus 3	1.06617	0.913086	0.748243	1.27004	1.19036	1.15281	1.08024	0.544547	0.840673	1.02098	1.17315	0.984539	0.905851	0.931091	1.03909	1.13729	0.249845	0.281579	0.238545	0.230031
92	Turkey astrovirus 2	1.20003	0.881681	0.650688	1.34794	0.980271	1.23084	1.30419	0.437069	0.896658	0.969334	1.07645	1.02927	0.947203	0.971905	1.01147	1.0622	0.315704	0.246907	0.241876	0.195513
93	Mushroom bacilliform virus	0.987125	1.20522	0.744697	1.10328	1.06111	0.949199	1.03406	0.940975	0.955983	1.01023	1.13016	0.911415	1.01048	0.808576	1.1177	1.02349	0.256922	0.280369	0.258917	0.203791
94	Beet necrotic yellow vein virus	0.997202	0.899294	0.863907	1.21371	0.974525	1.12394	1.08776	0.85862	0.972434	1.09238	1.12803	0.844638	1.05016	0.964121	0.995827	0.957749	0.256315	0.341209	0.243308	0.159168
95	Beet soil-borne mosaic virus	0.990637	0.920143	0.866753	1.19912	1.04382	1.13046	1.05141	0.801189	0.983432	0.986464	1.13671	0.897879	1.00147	1.0398	1.01525	0.953833	0.243848	0.346084	0.245746	0.164323
96	Aconitum latent virus	1.08615	0.965979	0.726847	1.23094	1.11018	0.856029	1.12207	0.881573	0.955944	0.999133	1.1039	0.936454	0.857767	1.16426	1.06924	0.929879	0.266374	0.26314	0.248238	0.222248
97	Actinidia virus B	0.993447	1.05604	0.883243	1.10985	1.2108	1.04468	1.06759	0.700338	0.997083	0.990369	0.932753	1.09778	0.833652	0.92963	1.12518	1.0343	0.327057	0.208066	0.253339	0.211538
98	American hop latent virus	1.15325	0.991819	0.692454	1.17943	1.07689	0.95059	1.11056	0.847627	0.954875	0.887277	1.09315	1.04418	0.829174	1.17014	1.11334	0.904498	0.269736	0.254622	0.255552	0.220091
99	Apple chlorotic leaf spot virus	1.26991	1.21912	0.504622	1.18891	1.0549	1.02329	1.37565	0.421198	0.893991	0.879086	1.09814	1.07994	0.793293	0.895831	1.15205	1.10994	0.315553	0.269358	0.238518	0.176572
100	Apple green crinkle associated virus	1.19397	1.03906	0.594558	1.21739	1.07364	1.21644	1.33653	0.320042	0.924722	0.787702	1.10059	1.14828	0.789314	1.02939	1.10412	1.11214	0.282538	0.290417	0.233542	0.193503
101	Apple stem grooving virus	1.31684	1.1562	0.482421	1.17513	1.1084	1.11263	1.21215	0.497398	0.846037	0.845498	1.18537	1.06533	0.733262	0.925813	1.21189	1.10298	0.30562	0.279908	0.230331	0.184142
102	Apple stem pitting virus	1.17307	1.11483	0.557867	1.21074	1.09268	1.11561	1.34638	0.373516	0.916401	0.775719	1.09505	1.18422	0.805045	1.02431	1.13772	1.05849	0.276468	0.289756	0.23339	0.200386
103	Apricot latent virus	1.14182	1.10234	0.586466	1.23561	1.19513	1.07435	1.24732	0.379294	0.896567	0.808011	1.16824	1.09263	0.776627	1.03946	1.11781	1.11145	0.279884	0.295779	0.228654	0.195683
104	Apricot pseudo-chlorotic leaf spot virus	1.1708	1.35386	0.49977	1.22388	1.16449	1.02543	1.3105	0.364081	0.933619	0.751928	1.13678	1.07455	0.768873	0.911842	1.16172	1.11227	0.321057	0.27115	0.233654	0.174139
105	Banana mild mosaic virus	1.20842	1.03988	0.60634	1.32196	1.12953	1.06699	1.24216	0.390703	0.859215	0.930376	1.15453	0.991638	0.850789	1.00865	1.09602	1.03977	0.34154	0.285092	0.213683	0.159684
106	Butterbur mosaic virus	1.14058	1.04735	0.717741	1.13643	1.05153	1.0425	1.22566	0.637816	0.960993	0.904469	1.03463	1.08468	0.845175	1.02473	1.08299	1.05425	0.285615	0.269222	0.240014	0.205149
107	Cherry green ring mottle virus	1.24598	1.02915	0.582426	1.19597	1.17861	1.08554	1.29692	0.328554	0.83039	0.817439	1.12811	1.20659	0.754776	1.12189	1.10739	1.06514	0.289417	0.286312	0.228858	0.195413
108	Cherry mottle leaf virus	1.16924	1.24291	0.564526	1.19859	1.15746	1.10363	1.25374	0.403519	0.938488	0.81424	1.09181	1.08596	0.766873	0.883463	1.20775	1.08642	0.312173	0.278873	0.236219	0.172736
109	Cherry necrotic rusty mottle virus	1.22539	1.09695	0.555439	1.20829	1.22749	1.01841	1.22546	0.37207	0.823676	0.812716	1.18959	1.14729	0.734452	1.10476	1.15465	1.06031	0.294355	0.297438	0.218809	0.189398
110	Cherry virus A	1.22326	1.21132	0.495252	1.23718	1.11159	1.03826	1.36672	0.259508	0.905014	0.754053	1.14378	1.14542	0.717301	1.02751	1.18368	1.11007	0.308005	0.298388	0.206962	0.186645
111	Chrysanthemum virus B	1.16766	0.921787	0.781545	1.13435	1.07901	1.06573	1.1088	0.745223	0.887981	0.958324	1.06519	1.07418	0.890785	1.07569	1.06478	0.98049	0.284246	0.261321	0.253755	0.200678
112	Citrus leaf blotch virus	1.2057	1.12426	0.555883	1.27939	1.03173	1.05358	1.31566	0.464363	0.974071	0.842591	1.12573	0.977336	0.754511	1.0274	1.1293	1.10209	0.319652	0.280553	0.22362	0.176175
113	Coleus vein necrosis virus	1.30456	0.872044	0.624833	1.18394	1.02009	0.976313	1.33383	0.652944	0.858737	0.996358	1.04988	1.09701	0.81704	1.15569	1.05326	1.00118	0.265956	0.263435	0.256102	0.214507
114	Cowpea mild mottle virus	1.19544	1.02968	0.672536	1.15165	1.20619	1.13565	1.18968	0.370575	0.80449	0.848176	1.13913	1.19673	0.833826	1.04996	1.0861	1.06179	0.296542	0.292482	0.225052	0.185923
115	Daphne virus S	1.13117	0.927973	0.701606	1.23387	1.09261	0.98498	1.19866	0.699125	0.970404	0.8766	1.07402	1.04682	0.820947	1.22175	1.08915	0.927326	0.27486	0.274173	0.25575	0.195217
116	Garlic common latent virus	1.212	0.81226	0.783847	1.13991	1.07894	0.96815	1.1797	0.740073	0.857851	1.00122	1.0706	1.08587	0.845529	1.2421	1.02817	0.954314	0.26777	0.286293	0.247279	0.198657
117	Garlic latent virus	1.15924	0.954468	0.689599	1.20774	1.11321	0.986604	1.0645	0.793559	0.882505	0.949766	1.21424	0.939409	0.840243	1.12795	1.07711	0.994752	0.272869	0.288533	0.232333	0.206266
118	Grapevine Pinot gris virus	1.17242	1.35482	0.48523	1.18797	1.00842	1.0742	1.29815	0.513528	0.968972	0.75812	1.19881	0.960779	0.794053	0.777524	1.20832	1.18048	0.302131	0.305704	0.216907	0.175258
119	Grapevine virus A	0.951705	1.15972	0.816829	1.11107	1.20146	0.929427	1.15788	0.726975	1.00483	0.993671	0.903354	1.10706	0.873319	0.940252	1.12202	1.0122	0.298599	0.210856	0.274112	0.216433
120	Grapevine virus B	1.04274	1.12218	0.713627	1.18737	1.17085	1.08112	1.14391	0.620915	0.915666	0.88575	1.07551	1.08109	0.92466	0.953726	1.06918	1.026	0.293723	0.241742	0.263193	0.201342
121	Grapevine virus E	1.04919	0.963531	0.820497	1.18963	1.26347	1.06518	1.17616	0.478357	0.956955	0.920872	0.978012	1.13078	0.797875	1.07964	1.0709	1.05729	0.296668	0.254759	0.253041	0.195531
122	Hardenbergia virus A	1.18503	1.18266	0.572012	1.26425	1.11946	1.05917	1.29084	0.351932	0.944801	0.807438	1.12296	1.03266	0.744759	0.999165	1.16656	1.09073	0.328868	0.290262	0.215932	0.164938
123	Helleborus net necrosis virus	1.2206	0.922121	0.686681	1.18256	1.14868	0.887249	1.08769	0.82609	0.866896	0.965521	1.20304	0.94884	0.764119	1.23452	1.04625	1.00553	0.275697	0.273355	0.235425	0.215523
124	Hippeastrum latent virus	1.14224	0.843881	0.756104	1.22257	1.05929	0.966126	1.25528	0.712066	0.970697	0.921979	1.04405	1.04398	0.845879	1.25697	1.00137	0.955136	0.268353	0.261529	0.267529	0.202588
125	Hop latent virus	1.10051	0.793996	0.782305	1.25579	1.11383	0.972022	1.20759	0.718054	0.937402	0.884365	1.08613	1.06086	0.883823	1.32097	0.976309	0.903133	0.260567	0.261496	0.279378	0.19856
126	Hydrangea chlorotic mottle virus	1.12027	0.943409	0.740049	1.21192	1.04284	0.86125	1.1888	0.855275	1.00354	0.892121	1.06826	1.00536	0.844401	1.28291	1.03593	0.895393	0.285071	0.255781	0.258627	0.200522
127	Ligustrum necrotic ringspot virus	1.11975	1.00108	0.723169	1.19711	1.06637	1.00659	1.17332	0.725162	0.95645	0.876154	1.098	1.04106	0.870453	1.13638	1.01397	0.995558	0.284593	0.250713	0.24679	0.217903
128	Lily symptomless virus	1.15439	0.898512	0.743928	1.23828	1.06878	0.892231	1.16319	0.856496	0.956219	1.02897	1.051	0.957211	0.829609	1.17491	1.03208	0.955523	0.274363	0.239338	0.243626	0.242673
129	Narcissus common latent virus	1.08491	0.834026	0.812571	1.25949	1.12149	0.881296	1.18599	0.793291	0.944768	1.00172	1.03775	1.01871	0.851635	1.28685	0.983321	0.901717	0.253191	0.262443	0.24839	0.235976
130	Narcissus symptomless virus	1.26204	1.04837	0.676062	1.13973	1.22015	1.01629	1.06841	0.594565	0.851917	0.924194	1.08928	1.11075	0.718844	1.04617	1.21797	0.975436	0.339573	0.273035	0.212293	0.1751
131	Peach chlorotic mottle virus	1.11507	1.13186	0.602352	1.19307	1.19928	1.0182	1.31044	0.357097	0.884484	0.805665	1.11755	1.19479	0.799785	1.03883	1.09338	1.11663	0.26563	0.296391	0.226763	0.211216
132	Peach mosaic virus	1.26042	1.18663	0.474798	1.22876	1.12794	1.06374	1.33892	0.366973	0.869492	0.832999	1.10796	1.13819	0.767047	0.947513	1.23261	1.01605	0.305333	0.281547	0.238858	0.174261
133	Phlox virus S	1.15658	0.938893	0.685783	1.21461	1.03011	1.01139	1.29865	0.630012	0.931127	0.910855	1.08885	1.04465	0.879656	1.15833	1.03476	0.980673	0.278813	0.282538	0.253434	0.185215
134	Poplar mosaic virus	1.13493	0.869752	0.763502	1.20501	1.15102	1.16871	1.16824	0.537128	0.917124	0.844923	1.06518	1.1345	0.833492	1.17398	1.05403	0.988154	0.273424	0.272394	0.260039	0.194143
135	Potato latent virus	1.1772	0.919827	0.63911	1.26462	1.01838	0.996714	1.2941	0.672285	0.936331	0.854109	1.09739	1.06536	0.877753	1.2371	1.04157	0.905999	0.281496	0.262104	0.265019	0.191381
136	Potato virus H	1.09517	0.90941	0.692351	1.26866	1.1026	0.980287	1.20725	0.732138	0.923742	0.889556	1.02681	1.12131	0.91493	1.19637	1.09126	0.847334	0.264923	0.246373	0.283829	0.204875
137	Potato virus M	1.0514	0.837419	0.732136	1.31943	1.11034	0.886828	1.2444	0.756122	0.96259	0.936053	1.05617	1.02467	0.910405	1.28274	1.01066	0.869289	0.26462	0.249854	0.284425	0.201102
138	Potato Virus P	1.13451	0.938138	0.705999	1.20936	1.11683	1.00496	1.31398	0.580083	0.893926	0.879794	1.03354	1.1442	0.904519	1.17141	1.02303	0.949214	0.276297	0.254403	0.280819	0.188482
139	Potato virus S	1.16433	0.935801	0.685089	1.21186	0.991504	0.998298	1.31303	0.698453	0.992137	0.852752	1.03447	1.08996	0.864356	1.20698	1.007	0.95395	0.26846	0.247582	0.270111	0.213848
140	Potato virus T	1.18032	1.25628	0.502182	1.24377	1.17084	1.06753	1.25983	0.420411	0.944966	0.788812	1.09264	1.09877	0.740287	0.927804	1.26368	1.01374	0.307845	0.276036	0.241015	0.175103
141	Red clover vein mosaic virus	1.13234	0.983395	0.769567	1.10164	1.14065	1.1287	1.12325	0.603839	0.867778	0.872607	1.14056	1.10244	0.879419	1.06046	1.02918	1.06715	0.267666	0.296258	0.248954	0.187122
142	Rubus canadensis virus 1	1.25203	1.14253	0.487101	1.19335	1.16301	1.0693	1.23838	0.443808	0.850039	0.806159	1.22424	1.06425	0.734754	1.0008	1.22139	1.07549	0.287224	0.306436	0.23415	0.17219
143	Sugarcane striate mosaic-associated virus	1.1449	1.05488	0.674026	1.20424	1.16729	1.03565	1.23597	0.387092	0.935026	0.81512	1.10285	1.11253	0.732104	1.15183	1.12036	1.08533	0.298429	0.305794	0.210042	0.185735
144	Blotched snakehead virus	1.10358	1.09054	0.646394	1.24718	1.26775	1.01232	1.17865	0.598833	0.818549	1.08235	0.960038	1.07235	0.845483	0.8302	1.08316	1.1968	0.296974	0.167827	0.252144	0.283056
145	Drosophila x virus	1.02004	1.01148	0.830805	1.2033	1.03521	1.11347	1.15828	0.629395	1.05135	1.00783	0.958142	1.00205	0.874853	0.865059	1.06222	1.17165	0.319097	0.221717	0.228835	0.23035
146	Espirito Santo virus	1.05092	1.0827	0.739411	1.18377	1.13585	1.06833	1.19349	0.575438	0.955073	1.01499	0.984636	1.04424	0.866584	0.840834	1.05475	1.2152	0.291898	0.216564	0.244271	0.247267
147	Infectious bursal disease virus	0.951901	1.06951	0.683801	1.29046	1.15519	1.0953	1.1981	0.574248	0.926647	0.968915	0.961839	1.12986	0.950159	0.880514	1.06722	1.09486	0.272465	0.194812	0.258393	0.27433
148	Infectious pancreatic necrosis virus	0.90078	1.16172	0.62218	1.32018	1.21686	1.04965	1.11527	0.668214	0.926035	1.04262	0.94475	1.06332	0.899928	0.79264	1.16988	1.10414	0.296718	0.158476	0.252848	0.291957
149	Marine birnavirus	0.836333	1.22944	0.596936	1.32915	1.28353	1.00469	1.118	0.662224	0.863802	1.05212	0.943537	1.09804	0.937717	0.780902	1.19513	1.06192	0.300511	0.161499	0.245315	0.292675
150	Paralichthys olivaceus birnavirus	0.848618	1.20467	0.620552	1.32745	1.26921	1.01896	1.11836	0.650678	0.872221	1.052	0.93274	1.10819	0.941516	0.777932	1.19823	1.05654	0.301312	0.164027	0.244933	0.289729
151	Yellowtail ascites virus	0.818127	1.22975	0.596459	1.35022	1.27804	0.998288	1.12591	0.659171	0.882188	1.04082	0.934004	1.11073	0.931336	0.797424	1.20092	1.03936	0.303449	0.161618	0.243215	0.291718
152	Borna disease virus	0.952499	1.06486	0.844716	1.13894	1.13799	1.06137	1.14295	0.650443	1.01222	0.957088	0.926089	1.10913	0.891829	0.915638	1.0838	1.11056	0.252974	0.246352	0.24523	0.255443
153	Alfalfa mosaic virus	1.10546	1.0836	0.727774	1.12835	0.99032	1.1483	0.964957	0.911004	1.00621	0.831572	1.12784	0.989748	0.861751	0.964124	1.2362	0.919604	0.27955	0.29357	0.219362	0.207518
154	Amazon lily mild mottle virus	1.03414	1.07114	0.737705	1.16949	1.13205	0.975962	0.983919	0.866733	0.860393	0.973696	1.2077	0.983265	1.00062	0.95392	1.12538	0.909521	0.252376	0.307092	0.251523	0.189008
155	American plum line pattern virus	1.17445	1.12526	0.686731	1.0223	0.921059	1.12863	0.944734	1.04244	0.921753	1.01116	1.10811	0.971839	0.939319	0.734918	1.30778	0.963787	0.260153	0.294636	0.245594	0.199617
156	Apple mosaic virus	1.19519	1.15785	0.657187	1.06825	0.885985	1.15584	0.903072	1.10592	1.02898	0.956987	0.973704	1.03034	0.852932	0.782648	1.4397	0.82231	0.286923	0.265539	0.265186	0.182352
157	Asparagus virus 2	1.08046	0.973978	0.687679	1.2873	0.895736	1.30735	1.06346	0.798994	1.082	0.863312	1.07145	0.923578	0.886006	0.940409	1.27304	0.877392	0.273357	0.302663	0.230975	0.193005
158	Blackberry chlorotic ringspot virus	1.09919	1.00824	0.674712	1.25678	0.858207	1.24953	0.998163	0.965096	1.02057	0.949213	1.11442	0.881778	0.970915	0.840649	1.27948	0.83965	0.276975	0.294669	0.232104	0.196253
159	Broad bean mottle virus	1.04582	1.11025	0.742551	1.15909	1.02304	1.06053	0.971499	0.956153	0.913909	0.892372	1.17589	0.983058	1.02831	0.943055	1.12746	0.862732	0.279394	0.288727	0.234424	0.197455
160	Brome mosaic virus	1.02916	1.07029	0.759382	1.15686	1.12826	0.992265	0.981515	0.886483	0.906139	0.954987	1.0824	1.05218	0.957343	0.977171	1.19608	0.866362	0.258587	0.276127	0.252132	0.213155
161	Cassia yellow blotch virus	1.11	1.15432	0.648749	1.12655	1.10028	1.10403	0.975414	0.826548	0.828864	0.902144	1.18181	1.07682	0.976941	0.843871	1.22765	0.912069	0.266241	0.282013	0.246339	0.205407
162	Citrus leaf rugose virus	1.08418	1.00931	0.720727	1.20505	0.866212	1.23082	1.05177	0.900538	1.07741	0.84983	1.05135	0.97798	0.925545	0.957867	1.24739	0.850727	0.266267	0.293562	0.234481	0.205689
163	Citrus variegation virus	1.10219	1.0317	0.669956	1.22753	0.917281	1.25273	0.973539	0.912685	1.03369	0.868926	1.13482	0.914441	0.902642	0.895277	1.29054	0.878342	0.270217	0.297482	0.231978	0.200323
164	Cowpea chlorotic mottle virus	1.04264	1.07326	0.793039	1.12903	1.13484	1.08276	0.926121	0.85817	0.912073	0.939875	1.09407	1.04173	0.94263	0.916083	1.20086	0.907285	0.276546	0.288248	0.240823	0.194383
165	Cucumber mosaic virus	1.05155	1.084	0.745445	1.12343	0.974001	1.04947	0.971074	1.0159	0.917972	1.00213	1.10552	0.983335	1.04899	0.85017	1.22818	0.847719	0.24713	0.288415	0.237736	0.226719
166	Elm mottle virus	1.09972	1.0214	0.672759	1.22784	0.904065	1.28766	1.02855	0.827256	1.02645	0.885522	1.07304	0.987559	0.933567	0.850892	1.2964	0.881135	0.265545	0.290371	0.236311	0.207773
167	Fragaria chiloensis latent virus	1.08717	1.02461	0.704058	1.1786	0.896288	1.21522	1.05496	0.908894	0.984817	0.964317	1.08522	0.959195	0.979876	0.83939	1.26918	0.8673	0.253388	0.323159	0.238656	0.184797
168	Gayfeather mild mottle virus	1.04542	1.09951	0.747659	1.1336	0.974727	1.0081	0.967074	1.06132	0.873372	1.06828	1.11257	0.950956	1.11639	0.794904	1.20851	0.831121	0.262031	0.271561	0.226733	0.239675
169	Humulus japonicus latent virus	1.08795	0.992096	0.767279	1.18958	1.00097	1.28996	0.976	0.780792	1.05593	0.758123	1.09756	1.01027	0.820145	1.07359	1.19161	0.926002	0.288807	0.289299	0.230258	0.191636
170	Melandrium yellow fleck virus	1.06922	1.06046	0.81201	1.09157	1.04232	1.13093	0.923373	0.928268	0.918526	0.960221	1.10354	1.01017	0.974125	0.857904	1.18472	0.927398	0.280726	0.301816	0.224839	0.192619
171	Olive latent virus 2	1.11777	1.09151	0.688345	1.09272	1.04737	1.14065	0.907837	0.913872	0.857729	0.95491	1.14747	1.04986	0.971678	0.830223	1.26584	0.925134	0.244669	0.273341	0.262258	0.219733
172	Parietaria mottle virus	1.10603	1.06023	0.645375	1.20989	0.865657	1.16138	0.985941	1.03046	1.00629	1.00082	1.07368	0.914626	0.983953	0.798437	1.3404	0.821576	0.264929	0.283532	0.247474	0.204065
173	Peanut stunt virus	0.9991	1.06464	0.818395	1.135	1.08069	1.09418	0.946388	0.866364	0.915941	0.974399	1.09999	1.01511	1.01269	0.85548	1.16849	0.948502	0.252002	0.282737	0.23163	0.233632
174	Pelargonium zonate spot virus	1.07674	1.12214	0.695781	1.13399	1.09711	0.996657	0.994007	0.893612	0.885539	0.972346	1.15044	1.00128	0.955436	0.886103	1.21455	0.913531	0.260587	0.300696	0.25056	0.188156
175	Prune dwarf virus	1.10927	1.0029	0.675452	1.26256	1.00715	1.27822	1.02526	0.713744	0.931368	0.985286	1.13205	0.941519	0.928404	0.780563	1.27265	0.937811	0.282856	0.312376	0.218997	0.185771
176	Prunus necrotic ringspot virus	1.12088	1.03541	0.766658	1.09197	0.883143	1.20099	0.912681	1.06727	0.961598	1.03648	0.982824	1.03567	0.995934	0.769486	1.34895	0.80226	0.273477	0.283376	0.251904	0.191244
177	Spinach latent virus	1.04862	0.967627	0.72131	1.28476	0.919043	1.30413	1.01045	0.840013	1.09401	0.859767	1.0843	0.899779	0.898041	0.958931	1.24517	0.881775	0.272445	0.298227	0.238605	0.190723
178	Spring beauty latent virus	1.09347	1.07853	0.781808	1.077	1.11108	1.10363	0.83071	0.978487	0.909012	0.877909	1.15797	1.02099	0.903881	0.964745	1.22373	0.889717	0.277412	0.301686	0.238192	0.18271
179	Strawberry necrotic shock virus	1.06563	1.01747	0.663311	1.313	0.868877	1.24418	1.07337	0.878023	1.06432	0.970715	1.05279	0.875467	0.942663	0.815112	1.32321	0.832151	0.280702	0.303509	0.229006	0.186784
180	Tobacco streak virus	1.11245	1.06061	0.648637	1.23342	0.876588	1.19587	1.00963	0.96285	1.00046	0.950484	1.09991	0.923656	0.969868	0.811863	1.31123	0.828574	0.278822	0.287404	0.229761	0.204013
181	Tomato aspermy virus	0.939735	1.12232	0.797497	1.19799	0.980935	1.03034	0.998961	0.997628	0.99394	1.00477	1.06179	0.926105	1.10637	0.805864	1.19454	0.825267	0.26336	0.292108	0.223337	0.221195
182	Tulare apple mosaic virus	1.09353	0.998991	0.683817	1.23419	0.897399	1.25692	1.03191	0.861315	1.05353	0.871343	1.12021	0.914887	0.915263	0.918105	1.23812	0.917175	0.26031	0.296223	0.235519	0.207947
183	Aguacate virus	0.982965	1.17095	0.686826	1.28692	1.23791	1.08606	1.30301	0.256648	0.979621	0.874018	0.931923	1.22073	0.846554	0.900925	1.18801	1.0101	0.307624	0.264023	0.23227	0.196083
184	Aino virus	0.991429	0.999712	0.848092	1.32083	1.00313	0.976332	1.26867	0.475207	1.10377	0.876936	0.98684	0.971635	0.803782	1.26538	1.02708	1.01831	0.362588	0.291636	0.180387	0.165389
185	Akabane virus	1.01035	0.947256	0.834979	1.33027	1.03856	0.966969	1.28282	0.461274	1.0686	0.937242	0.983597	0.987309	0.825102	1.22518	1.00877	1.03577	0.345658	0.285085	0.190445	0.178812
186	Andes virus	1.03712	0.972139	0.808713	1.26033	1.10165	1.04021	1.36366	0.281844	0.974311	1.00701	0.973106	1.06771	0.903061	0.9966	1.01227	1.11876	0.321216	0.293622	0.213483	0.171679
187	Bean necrotic mosaic virus	1.10818	1.17057	0.675698	1.26405	1.16463	0.963154	1.25273	0.306336	0.934588	0.822951	1.08373	1.11224	0.797553	1.08366	1.13873	0.997456	0.342459	0.301333	0.187038	0.16917
188	Bunyamwera virus	1.09537	0.931267	0.814974	1.25854	1.07931	1.03401	1.29583	0.291354	0.991735	0.931206	0.992123	1.08792	0.802098	1.2078	1.04339	1.04553	0.357329	0.291118	0.189198	0.162356
189	Candiru virus	1.01578	1.20846	0.658398	1.32053	1.22786	1.04244	1.32666	0.193313	0.982485	0.866016	1.0047	1.12076	0.828924	0.89965	1.17432	1.03978	0.326105	0.281611	0.220407	0.171876
190	Capsicum chlorosis virus	1.02533	1.15239	0.774885	1.21129	1.11441	0.921056	1.28373	0.280228	0.981591	0.830525	1.0366	1.16005	0.852776	1.08176	1.10936	1.02332	0.310423	0.353184	0.158785	0.177609
191	Crimean-Congo hemorrhagic fever virus	1.09849	1.02915	0.663413	1.35236	1.28122	0.923572	1.27975	0.328415	0.810415	1.00324	1.03025	1.17497	0.896288	1.03333	1.0911	0.957879	0.320432	0.257286	0.217696	0.204586
192	Dobrava-Belgrade virus	1.04768	0.989032	0.75338	1.31147	1.12273	1.06704	1.35413	0.249853	0.965096	0.958306	1.02194	1.04798	0.879758	1.02152	1.00772	1.13658	0.315878	0.291807	0.212584	0.17973
193	Dugbe virus	1.11891	1.03804	0.698541	1.28734	1.31718	0.893458	1.29863	0.247385	0.77128	0.988616	1.04594	1.21511	0.936417	1.0623	1.04298	0.959088	0.334217	0.263959	0.217562	0.184262
194	Groundnut bud necrosis virus	1.06202	1.15411	0.721068	1.29807	1.14231	0.991454	1.25917	0.25127	0.969541	0.838755	1.04937	1.10551	0.822076	1.06024	1.14383	0.96953	0.350468	0.307532	0.177649	0.164351
195	Groundnut ringspot and Tomato chlorotic spot virus reassortant	1.06509	1.17436	0.698167	1.20005	1.09774	0.94113	1.29716	0.324176	0.918792	0.78696	1.11656	1.2131	0.894315	1.08122	1.08612	0.977015	0.295337	0.350128	0.1636	0.190936
196	Hantaan virus	1.04064	0.991008	0.834207	1.20459	1.07022	1.10178	1.37582	0.252915	1.00643	0.947013	0.944331	1.11601	0.8752	1.01166	1.00832	1.14939	0.323596	0.290924	0.213255	0.172225
197	Hantavirus Z10	1.04601	0.936687	0.825295	1.24767	1.11605	1.13425	1.34737	0.227838	1.00339	0.985663	0.963037	1.05887	0.836719	0.997621	1.00629	1.21134	0.318312	0.288861	0.216878	0.175949
198	Impatiens necrotic spot virus	1.07765	1.16632	0.701347	1.23414	1.04056	0.983353	1.34994	0.20079	0.934237	0.800794	1.10061	1.18566	0.905113	1.03925	1.08167	1.01025	0.312246	0.357407	0.150896	0.17945
199	La Crosse virus	0.999002	0.929482	0.874299	1.27625	1.09341	1.18407	1.24579	0.291181	1.07363	0.880831	0.95498	1.07567	0.7973	1.15751	1.04995	1.06493	0.354415	0.278841	0.202065	0.164679
200	Melon yellow spot virus	1.04887	1.20762	0.689244	1.22642	1.11466	0.881797	1.3065	0.33736	0.938341	0.808884	1.10116	1.16155	0.881552	1.04275	1.12599	0.972072	0.300088	0.3486	0.165753	0.185559
201	Oropouche virus	1.04168	0.99117	0.832742	1.26266	1.06838	1.00701	1.25367	0.407114	1.06022	0.904266	0.979538	1.03371	0.764449	1.19188	1.06643	1.059	0.363287	0.28277	0.18957	0.164372
202	Puumala virus	1.05034	0.950899	0.824017	1.24235	1.08746	1.07658	1.35451	0.256507	0.972774	0.979392	0.98105	1.08319	0.898276	1.04576	1.01228	1.09507	0.32648	0.30393	0.20776	0.161831
203	Rift Valley fever virus	1.0265	1.13027	0.665371	1.24009	1.22706	1.14591	1.34776	0.226262	0.985859	0.785596	0.914568	1.29753	0.794112	0.977717	1.16962	1.05404	0.278905	0.269972	0.243426	0.207697
204	Sandfly fever Naples virus	0.998882	1.13094	0.663238	1.30317	1.26948	1.0869	1.30105	0.262259	0.968622	0.861721	0.931197	1.23984	0.807968	0.956759	1.18456	1.01568	0.296925	0.257047	0.23911	0.206919
205	Sandfly fever Turkey virus	1.02738	1.1298	0.627889	1.32725	1.30177	1.05225	1.36157	0.196456	0.923721	0.90314	0.971947	1.19079	0.833101	0.943326	1.1452	1.04147	0.303896	0.259541	0.246291	0.190272
206	Sathuperi virus	0.963014	1.06341	0.824883	1.34018	0.989609	0.986147	1.31453	0.417925	1.14693	0.831806	0.958021	1.00808	0.784383	1.2379	1.06409	0.990067	0.355908	0.289347	0.18348	0.171265
207	Seoul virus	1.04931	1.02165	0.770215	1.25645	1.09149	1.08211	1.35936	0.275762	1.00713	0.918241	0.992748	1.06567	0.843862	1.02521	1.03113	1.14809	0.317155	0.292971	0.213975	0.1759
208	SFTS virus HB29	0.946094	1.21684	0.572126	1.29456	1.3546	1.08647	1.38668	0.229525	0.979267	0.805021	0.940167	1.23505	0.785939	0.928464	1.13293	1.12028	0.267537	0.24456	0.270844	0.217058
209	Shamonda virus	0.961072	0.995789	0.858379	1.32298	1.04113	0.938067	1.2875	0.463019	1.11835	0.891349	0.978364	0.959856	0.80437	1.2644	0.994535	1.06744	0.351289	0.287756	0.189937	0.171018
210	Simbu virus	1.02135	0.954488	0.863263	1.27586	1.05976	1.0789	1.26994	0.305044	1.05484	0.90448	0.973689	1.04813	0.806368	1.18967	1.03341	1.07451	0.362964	0.291899	0.184686	0.16045
211	Sin Nombre virus	1.0511	1.02146	0.824667	1.16662	1.04068	1.04501	1.38265	0.356029	0.966821	0.927446	0.977223	1.133	0.942461	1.04122	0.983289	1.07388	0.313144	0.302833	0.21653	0.167492
212	Thottapalayam virus	1.03248	0.971747	0.819127	1.26818	1.19275	1.04902	1.2547	0.273043	0.944539	0.96761	1.02102	1.07088	0.878294	1.05316	1.01639	1.10646	0.328588	0.295857	0.204739	0.170815
213	Tomato spotted wilt virus	1.1226	1.12387	0.697546	1.26297	1.19711	1.04477	1.19164	0.257411	0.913734	0.822397	1.08796	1.13757	0.782147	1.0945	1.16513	0.964054	0.349645	0.305459	0.180955	0.163941
214	Tomato zonate spot virus	1.04265	1.19533	0.683947	1.28327	1.10324	0.901594	1.34389	0.241847	0.956003	0.810134	1.08323	1.15019	0.877325	1.04668	1.13965	0.950883	0.305956	0.350464	0.162807	0.180773
215	Tula virus	1.05254	0.942911	0.809987	1.26339	1.10646	1.10044	1.33297	0.26491	0.962292	0.995161	0.981558	1.08206	0.897326	1.00852	1.03024	1.09121	0.324134	0.295541	0.212249	0.168076
216	Uukuniemi virus	1.00531	1.2566	0.468512	1.33489	1.2566	1.02618	1.37981	0.294224	0.938312	0.845328	0.93833	1.27809	0.821905	0.882673	1.25425	1.01489	0.270401	0.252726	0.245603	0.23127
217	Watermelon silver mottle virus	1.06171	1.12709	0.747233	1.26681	1.12595	1.01211	1.23327	0.313235	0.968635	0.860327	1.04005	1.1056	0.838652	1.03946	1.15046	0.954411	0.347239	0.312273	0.177832	0.162657
218	Bat sapovirus TLC58/HK	1.06713	0.865758	0.543572	1.39081	0.943509	0.980604	1.40749	0.791785	1.01183	1.14441	1.05565	0.806135	1.00448	1.01739	0.859877	1.07145	0.195036	0.203482	0.297557	0.303924
219	Calicivirus isolate TCG	1.11043	0.888054	0.627096	1.32778	0.902477	1.09995	1.28527	0.745407	1.09742	0.954345	1.10232	0.887922	0.937253	1.02111	0.917982	1.093	0.215081	0.222863	0.269824	0.292231
220	Calicivirus pig/AB90/CAN	1.08973	0.826195	0.493715	1.54275	1.23183	1.08536	1.29717	0.458193	0.770315	1.15088	1.10155	0.948856	0.883413	0.929054	1.03466	1.14292	0.230961	0.226298	0.266708	0.276034
221	Calicivirus strain NB	1.09256	0.886259	0.565926	1.39623	0.913368	1.08255	1.31627	0.72631	1.06076	0.966666	1.1316	0.882741	0.971683	1.02894	0.901084	1.07079	0.216155	0.218301	0.270763	0.294781
222	Canine calicivirus	1.07786	1.03987	0.584919	1.39572	1.07329	0.992001	1.17537	0.693568	0.930407	1.06915	1.15125	0.813171	0.914651	0.872554	1.11133	1.10203	0.27922	0.261835	0.217315	0.24163
223	European brown hare syndrome virus	1.18645	0.772229	0.569461	1.4482	0.974265	1.04761	1.37682	0.610834	0.770447	1.25329	1.09554	0.899929	1.06655	0.931743	0.984555	1.01286	0.253292	0.253426	0.257055	0.236227
224	Feline calicivirus	1.03183	0.98789	0.618831	1.44398	1.07827	1.06886	1.24566	0.532921	1.00018	0.968389	1.18087	0.809598	0.882198	0.984246	0.990444	1.16869	0.276194	0.271899	0.224131	0.227776
225	Mink calicivirus	0.929764	1.15667	0.581168	1.47941	1.24695	0.868794	1.19507	0.582438	0.930189	1.01354	1.14466	0.869626	0.893812	0.942996	1.08802	1.07676	0.288003	0.257387	0.209446	0.245164
226	Murine norovirus 1	1.08844	0.968158	0.506328	1.3346	1.14745	1.1343	1.15081	0.628871	1.04159	0.888146	1.07171	1.02914	0.745099	0.971126	1.18409	1.0948	0.210648	0.222297	0.278109	0.288946
227	Newbury agent 1	1.13078	0.885078	0.601676	1.33244	0.922128	1.0868	1.31033	0.724974	1.06902	0.969344	1.10215	0.895437	0.921607	1.0262	0.913947	1.1035	0.214516	0.223504	0.270325	0.291655
228	Norwalk virus	0.988408	0.964025	0.727834	1.3486	1.01428	1.25528	1.24899	0.465075	1.07525	0.888082	1.05428	0.971458	0.914266	0.918806	0.973386	1.19264	0.275412	0.244447	0.246146	0.233995
229	Porcine enteric sapovirus	1.07679	0.75638	0.547819	1.61127	0.933405	1.04186	1.52497	0.519545	0.9739	1.15342	1.00667	0.857605	1.02988	1.01617	0.828105	1.11984	0.246311	0.218716	0.263251	0.271721
230	Rabbit calicivirus Australia 1 MIC-07	1.14895	0.783063	0.603224	1.46871	0.955291	1.05326	1.42041	0.548945	0.837371	1.20613	1.07467	0.897789	1.06238	0.954175	0.940541	1.04219	0.265697	0.255591	0.249124	0.229588
231	Rabbit hemorrhagic disease virus	1.20763	0.801651	0.577389	1.42519	0.942451	1.05129	1.41056	0.587566	0.785771	1.20665	1.04484	0.955755	1.07882	0.927286	0.953712	1.04405	0.258706	0.239478	0.254538	0.247277
232	Rabbit vesivirus	1.00343	1.15546	0.547147	1.4129	1.1154	0.959177	1.1628	0.712033	0.93139	1.04141	1.17084	0.797252	0.952832	0.830003	1.06176	1.16696	0.290692	0.231862	0.220406	0.257041
233	Sapovirus Hu/Dresden/pJG-Sap01/DE	1.14265	0.834867	0.597631	1.44088	0.852677	1.04708	1.50485	0.577513	0.989412	1.13998	0.979677	0.889451	1.02598	0.966021	0.889451	1.12306	0.256293	0.237313	0.251582	0.254812
234	Sapovirus Mc10	1.13733	0.872959	0.553603	1.45115	0.904975	1.05214	1.4561	0.579877	0.922671	1.13929	1.02964	0.895966	1.04855	0.926586	0.908951	1.12139	0.248726	0.236659	0.249128	0.265487
235	Steller sea lion vesivirus	1.02438	1.16482	0.499255	1.40973	1.03042	0.922172	1.24793	0.748602	0.937939	1.08459	1.12053	0.813946	1.01686	0.812357	1.08332	1.09802	0.279711	0.234557	0.222155	0.263576
236	Vesicular exanthema of swine virus	1.02644	1.098	0.537069	1.46384	1.11167	0.94656	1.20815	0.668868	0.900486	1.10801	1.14108	0.792467	0.968022	0.815849	1.06768	1.16613	0.285611	0.236118	0.216562	0.261709
237	Walrus calicivirus	1.03658	1.16553	0.485208	1.42313	1.11425	0.898133	1.25205	0.678215	0.926801	1.07506	1.13259	0.821093	0.920988	0.849334	1.08069	1.15574	0.282664	0.23489	0.221981	0.260466
238	Providence virus	1.09823	0.944279	0.794496	1.16923	0.998067	1.08338	1.12989	0.798974	0.895921	1.02648	1.03675	1.02576	1.02274	0.944683	1.01431	1.01856	0.261413	0.220634	0.271487	0.246466
239	Banana streak CA virus	1.0115	1.26048	0.656668	1.32523	1.11543	1.01817	1.34722	0.344066	1.06668	0.830893	0.905092	1.20341	0.802116	0.995806	1.22375	0.851954	0.362716	0.227862	0.237851	0.171571
240	Banana streak GF virus	1.06446	1.17451	0.777654	1.11389	1.29168	1.05325	1.05858	0.528232	0.934206	0.916668	1.00361	1.15043	0.744434	0.888673	1.18454	1.0963	0.343109	0.235853	0.211758	0.20928
241	Banana streak IM virus	1.09901	1.22537	0.678028	1.1829	1.20949	1.07378	1.1535	0.464321	0.983141	0.829645	1.031	1.13116	0.717827	0.95428	1.15201	1.10996	0.340584	0.234136	0.217531	0.207749
242	Banana streak Mysore virus	1.08307	1.16216	0.764747	1.12897	1.34313	1.16785	0.969032	0.54627	0.952202	0.847903	1.05816	1.09637	0.680403	0.917159	1.17902	1.12741	0.343137	0.229673	0.225882	0.201307
243	Banana streak OL virus	1.0999	1.15013	0.702027	1.24047	1.23812	1.0675	1.15864	0.45031	0.969155	0.913186	0.988723	1.12004	0.750879	0.926537	1.19728	1.00948	0.35431	0.234538	0.2275	0.183651
244	Banana streak UA virus	1.06513	1.21461	0.71228	1.20557	1.12498	1.11111	1.27712	0.350255	1.0283	0.81217	0.9716	1.17088	0.78591	0.985672	1.1052	1.06369	0.354701	0.22902	0.228355	0.187924
245	Banana streak UI virus	1.08398	1.15957	0.717194	1.25206	1.21771	1.11708	1.22723	0.301386	1.01656	0.807493	1.00549	1.13262	0.705609	1.05982	1.09487	1.09614	0.367927	0.227675	0.222043	0.182355
246	Banana streak UL virus	1.1288	1.25191	0.681123	1.18805	1.2391	1.00243	1.22076	0.375606	0.95704	0.817254	1.02376	1.15684	0.735962	1.03462	1.11985	1.05117	0.366032	0.234158	0.219565	0.180246
247	Banana streak UM virus	1.0726	1.23043	0.718803	1.18042	1.22087	1.1006	1.22237	0.356426	0.982993	0.807366	0.992871	1.19089	0.769842	1.00393	1.08539	1.07726	0.361657	0.21402	0.229687	0.194636
248	Banana streak virus	1.12438	1.22294	0.641302	1.19135	1.22294	1.08	1.16067	0.47485	0.997011	0.829578	1.02637	1.11916	0.675839	0.952384	1.17173	1.11771	0.331909	0.228179	0.230122	0.20979
249	Banana streak virus strain Acuminata Vietnam	1.13062	1.16823	0.710629	1.14491	1.23043	1.11881	1.09744	0.516218	0.957002	0.862663	1.02081	1.13737	0.719303	0.92703	1.1692	1.097	0.337136	0.226894	0.227022	0.208948
250	Blueberry red ringspot virus	1.1137	1.09643	0.909599	0.954033	0.849221	1.47935	1.09252	0.517394	1.09431	0.806731	0.937088	1.20877	0.700018	0.880565	1.23449	0.990301	0.424666	0.264121	0.154402	0.156811
251	Bougainvillea spectabilis chlorotic vein-banding virus	1.04254	1.13402	0.728748	1.24305	1.11062	1.10984	1.18566	0.451156	0.991598	0.858083	0.980782	1.19141	0.843662	0.951295	1.16445	0.976045	0.330631	0.248316	0.204932	0.216121
252	Cacao swollen shoot virus	1.09086	1.13284	0.747607	1.15773	1.1299	1.13647	1.1638	0.503554	0.906077	0.914695	0.991417	1.18507	0.926185	0.86899	1.10667	1.03781	0.336545	0.222595	0.227622	0.213238
253	Carnation etched ring virus	1.10192	1.2926	0.79202	0.982484	1.24309	1.09112	1.01524	0.518855	0.867511	0.756745	1.09532	1.24376	0.875635	0.976668	1.09578	1.011	0.370272	0.266137	0.181795	0.181795
254	Cassava vein mosaic virus	1.11182	0.910854	0.939006	1.03609	0.859778	1.68636	1.14267	0.351651	1.06193	0.927124	0.938909	1.12405	0.683937	0.932284	1.21284	0.984167	0.466234	0.284471	0.148057	0.101238
255	Cauliflower mosaic virus	1.11412	1.34735	0.76436	0.938768	1.2147	1.11557	0.99281	0.634093	0.928879	0.768147	1.05411	1.22914	0.770836	0.8996	1.18892	1.02488	0.367149	0.233175	0.194167	0.205508
256	Cestrum yellow leaf curling virus	1.21977	1.28669	0.6621	1.13765	1.0941	1.10526	1.11598	0.543636	0.890454	0.822022	1.10142	1.10088	0.850627	0.89646	1.12063	1.04338	0.388101	0.244759	0.189749	0.17739
257	Citrus yellow mosaic virus	1.1486	0.999275	0.720924	1.22108	1.04743	1.20498	1.20987	0.450721	0.95115	0.827076	1.06723	1.13008	0.84863	1.04334	1.02329	1.10041	0.309168	0.254663	0.2204	0.215769
258	Commelina yellow mottle virus	1.03159	1.39373	0.687921	1.14336	1.13585	0.970549	1.25592	0.434262	1.02205	0.725195	1.03055	1.16329	0.803923	1.02582	1.09193	1.05411	0.355455	0.248498	0.210576	0.185472
259	Cycad leaf necrosis virus	1.1702	1.14335	0.675675	1.1057	0.972047	1.13484	1.17799	0.665445	0.954409	0.797261	1.02159	1.2157	0.902924	0.983237	1.14851	0.925844	0.301901	0.246605	0.23031	0.221184
260	Dahlia mosaic virus	1.11345	1.2293	0.747566	1.11195	1.18736	1.20326	1.06934	0.398934	0.869012	0.812268	1.09736	1.17727	0.915407	0.85486	1.07824	1.10861	0.370768	0.252527	0.185826	0.190879
261	Dioscorea bacilliform virus	1.1387	1.2324	0.633823	1.15418	1.17294	0.840764	1.27601	0.562812	0.944689	0.944412	0.985714	1.13223	0.767006	0.967798	1.17409	1.03951	0.320479	0.248864	0.225864	0.204793
262	Dracaena mottle virus	1.05443	1.19192	0.687788	1.12435	1.2183	0.952808	1.1677	0.644838	0.932839	0.909244	0.965931	1.19743	0.803106	0.979529	1.15912	1.01389	0.288408	0.223609	0.24034	0.247643
263	Eupatorium vein clearing virus	1.17181	1.2294	0.763042	0.991951	1.15539	1.1431	1.00363	0.621643	0.894559	0.812299	1.086	1.17409	0.803606	0.903591	1.15996	1.05777	0.368073	0.258773	0.18185	0.191303
264	Fig badnavirus 1	1.25361	1.18161	0.683077	1.0644	1.17176	1.20123	1.11505	0.524813	0.929695	0.783673	0.998523	1.23101	0.725279	0.977777	1.2175	0.975353	0.340196	0.232073	0.243838	0.183894
265	Figwort mosaic virus	1.2692	1.27972	0.725002	0.941543	1.12302	1.07116	1.10215	0.533282	0.814015	0.787252	1.12761	1.19455	0.897104	0.992152	1.01997	1.11182	0.388997	0.257394	0.180679	0.17293
266	Gooseberry vein banding virus	1.13636	1.23041	0.712114	1.01081	1.12697	0.958577	1.21426	0.697565	0.895603	0.90291	0.936174	1.2415	0.896564	0.972426	1.0978	0.99358	0.298081	0.200548	0.262175	0.239196
267	Grapevine vein-clearing virus	1.03508	1.17499	0.700437	1.18821	1.26465	1.12511	1.10314	0.453769	0.919672	0.825634	1.03697	1.21975	0.786167	0.928919	1.13931	1.10103	0.308308	0.225232	0.223684	0.242776
268	Horseradish latent virus	1.12766	1.32215	0.7084	1.03143	1.14209	1.04504	1.00817	0.773704	0.945036	0.827169	1.08632	1.09121	0.798954	0.884662	1.17907	1.03736	0.356173	0.234222	0.200905	0.2087
269	Kalanchoe top-spotting virus	1.09609	1.18974	0.75062	1.06816	1.1843	0.98933	1.09566	0.71831	0.985562	0.974496	0.973431	1.07482	0.750161	0.881347	1.15776	1.12048	0.322619	0.205111	0.236332	0.235937
270	Lamium leaf distortion virus	1.19153	1.30219	0.690173	1.03493	1.15895	1.06859	1.06531	0.538839	0.857678	0.737372	1.13607	1.20996	0.828473	0.998314	1.14532	0.972155	0.367302	0.280306	0.17477	0.177622
271	Lucky bamboo bacilliform virus	1.05552	1.19637	0.686225	1.12135	1.21319	0.94836	1.17197	0.648434	0.929391	0.915656	0.965482	1.19493	0.811246	0.972651	1.15657	1.01599	0.288886	0.223345	0.239963	0.247806
272	Mirabilis mosaic virus	1.12674	1.30547	0.677696	1.14937	1.24113	1.20572	1.04028	0.404621	0.877018	0.794427	1.12807	1.11865	0.830392	0.79165	1.13849	1.16259	0.367825	0.25175	0.191803	0.188622
273	Peanut chlorotic streak virus	1.15502	1.2206	0.876394	0.863276	1.01413	1.22658	1.15842	0.465126	0.940782	0.790195	0.939533	1.37971	0.900593	0.951016	1.16606	0.83026	0.395645	0.259359	0.189626	0.155371
274	Pelargonium vein banding virus	1.09145	1.1868	0.661514	1.172	1.1979	1.10683	1.18837	0.503212	0.950403	0.835601	0.984587	1.21568	0.798855	0.954985	1.11437	1.06186	0.313077	0.20116	0.249407	0.236356
275	Petunia vein clearing virus	1.11898	1.32525	0.586441	1.20145	1.08818	1.194	1.21591	0.236552	0.960827	0.701564	1.11557	1.19091	0.778364	0.808854	1.20503	1.19591	0.330697	0.286983	0.178324	0.203997
276	Pineapple bacilliform comosus virus	1.16996	1.22121	0.66723	1.0591	1.22656	1.09013	1.03224	0.678573	0.919205	0.848644	1.08014	1.11217	0.740126	0.912484	1.15924	1.10984	0.306642	0.214504	0.248045	0.23081
277	Rice tungro bacilliform virus	1.04499	1.15159	0.958304	0.901082	1.27115	1.26497	0.979391	0.43828	0.97992	0.825683	0.964965	1.25543	0.747305	0.951821	1.15574	1.04768	0.407648	0.255311	0.181455	0.155586
278	Rudbeckia flower distortion virus	1.17186	1.13145	0.736732	1.15463	1.2743	0.851496	0.962605	0.81808	0.830835	1.07518	1.10567	0.944015	0.761323	0.799571	1.23712	1.10073	0.369496	0.265872	0.162856	0.201776
279	Soybean chlorotic mottle virus	1.27687	1.15264	0.771886	0.990926	1.17851	1.11551	1.02743	0.54775	0.843027	0.865854	1.08453	1.16327	0.788696	0.984239	1.10679	1.07095	0.410858	0.251039	0.168623	0.169479
280	Soybean Putnam virus	1.18947	1.2209	0.720341	1.03376	1.14319	1.06687	1.10079	0.50971	0.849067	0.881022	1.07061	1.21567	0.8572	0.826348	1.18963	1.02473	0.355937	0.278587	0.180869	0.184607
281	Strawberry vein banding virus	1.14774	1.25536	0.754121	1.01709	1.30756	1.03364	1.06579	0.442648	0.858384	0.853663	1.00417	1.32776	0.757994	0.921907	1.23669	0.934973	0.366811	0.242382	0.190071	0.200736
282	Sugarcane bacilliform IM virus	1.00371	1.23362	0.669588	1.27299	1.30926	0.934679	1.23153	0.42647	0.971234	0.790538	0.9736	1.23252	0.78837	1.11735	1.17583	0.865561	0.335241	0.234162	0.239625	0.190972
283	Sugarcane bacilliform MO virus	1.14355	1.25771	0.582128	1.25844	1.23634	1.06421	1.25432	0.359124	0.935193	0.784694	0.980446	1.26391	0.765471	1.01752	1.21245	0.899727	0.343816	0.223177	0.239033	0.193975
284	Sugarcane bacilliform virus	1.06189	1.26185	0.614345	1.26306	1.16381	1.05885	1.25445	0.456738	1.00835	0.82818	0.956423	1.19219	0.799337	0.958036	1.19383	0.94532	0.337707	0.216756	0.246139	0.199399
285	Sweet potato caulimo-like virus	1.04023	0.858774	1.00727	0.997486	0.969584	1.70416	0.952523	0.735152	1.06065	0.911817	0.958503	1.07634	0.764032	1.05372	1.14406	0.949408	0.467694	0.274893	0.15538	0.102033
286	Sweet potato vein clearing virus	1.13945	0.885235	0.93043	0.996929	1.00595	1.89504	0.994001	0.460989	0.918087	0.845643	0.987149	1.25124	0.950134	0.969667	1.14172	0.794112	0.40206	0.296481	0.18762	0.11384
287	Taro bacilliform virus	1.10782	1.25432	0.656916	1.15213	1.13315	0.945329	1.22121	0.455402	0.968549	0.799373	1.06881	1.16262	0.729062	1.03341	1.14892	1.11328	0.326763	0.280504	0.179673	0.21306
288	Tobacco vein clearing virus	1.01039	0.747444	1.06046	0.994483	0.982594	1.44434	1.09261	0.359222	1.06046	1.03831	0.910009	1.15931	0.798388	0.929751	1.11402	1.0279	0.480108	0.248358	0.148062	0.123471
289	Amasya cherry disease associated chrysovirus	0.931282	0.80675	0.739988	1.46849	1.06129	0.784688	1.32486	0.71241	0.971678	1.22038	0.94425	0.950261	1.04968	1.03872	1.06916	0.859871	0.318856	0.223815	0.282594	0.174734
290	Helminthosporium victoriae 145S virus	0.966976	0.891967	0.715204	1.38745	1.01619	0.886581	1.32119	0.712792	1.00195	1.18393	0.948932	0.947652	1.01653	0.95921	1.1014	0.903691	0.307427	0.235478	0.289961	0.167134
291	Magnaporthe oryzae chrysovirus 1	0.961606	0.79932	0.926405	1.22982	1.08695	0.803809	1.09481	1.0505	0.916179	1.13372	1.00835	0.932007	1.00365	1.18202	0.958047	0.878152	0.211748	0.178779	0.336971	0.272502
292	Penicillium chrysogenum virus	1.01543	0.867206	0.821253	1.25077	1.08442	0.931341	1.18952	0.810944	1.00478	1.09833	0.947194	0.973606	0.922008	1.06076	1.04458	0.973121	0.272231	0.220174	0.290823	0.216772
293	Bean yellow disorder virus	1.0877	1.10612	0.717068	1.25882	0.909319	1.138	1.24296	0.619013	0.990665	0.982908	1.05412	0.937245	0.956366	0.759941	1.14055	1.01938	0.337468	0.302143	0.2008	0.159588
294	Beet pseudo-yellows virus	1.16246	1.25037	0.608355	1.08871	0.997486	0.871707	1.09416	0.992499	0.896981	1.01815	1.10001	0.986496	0.922069	0.748858	1.31266	0.903762	0.296185	0.293419	0.212144	0.198253
295	Beet yellows virus	1.26221	1.10525	0.685547	0.916201	1.06196	0.814795	0.765484	1.34529	0.636516	1.12225	1.35383	0.952502	1.00857	0.916803	1.22712	0.827641	0.251357	0.288307	0.237726	0.22261
296	Blackberry yellow vein-associated virus	1.0777	1.1887	0.71371	1.14456	1.10038	1.05341	1.15501	0.588292	0.906352	0.961078	1.03464	1.12004	0.939768	0.735804	1.24799	0.943451	0.304149	0.312802	0.212586	0.170463
297	Blueberry virus A	1.0452	1.14979	0.797119	1.03064	1.03714	0.902573	0.975963	1.06445	0.951056	0.990655	1.07546	0.987114	0.966617	0.917518	1.17955	0.922136	0.255759	0.288291	0.246601	0.209349
298	Citrus tristeza virus	1.12605	1.02998	0.880852	0.939222	0.948399	0.903671	0.82914	1.30379	0.809375	1.19375	1.15791	0.922959	1.07301	0.853815	1.12665	0.906255	0.243159	0.304156	0.252177	0.200508
299	Cucurbit chlorotic yellows virus	1.09729	1.09168	0.741149	1.18873	0.871174	1.14981	1.2146	0.736976	0.94579	1.02987	1.05517	0.972186	1.04002	0.69895	1.13542	0.963208	0.323222	0.309707	0.206091	0.16098
300	Cucurbit yellow stunting disorder virus	1.08671	1.09116	0.762358	1.18119	0.939607	1.13599	1.14078	0.760418	0.974944	0.986468	1.05382	0.961954	0.962107	0.786519	1.14841	0.982122	0.330078	0.300076	0.209077	0.16077
301	Grapevine leafroll-associated virus 1	1.149	1.0916	0.86388	0.916105	0.943023	0.799936	0.921824	1.27916	0.912698	1.0073	1.09436	0.992273	0.969909	1.03452	1.10361	0.902377	0.268771	0.281848	0.265073	0.184308
302	Grapevine leafroll-associated virus 10	1.14392	1.07943	0.637524	1.14934	1.11063	1.05935	1.08543	0.727659	0.808799	1.01251	1.18265	1.02441	0.940919	0.843965	1.16994	1.0167	0.261317	0.293662	0.245765	0.199255
303	Grapevine leafroll-associated virus 2	1.17394	1.09709	0.753531	0.97023	0.998103	0.792122	0.883281	1.28384	0.82211	0.961977	1.24042	0.993397	0.98178	1.09497	1.13249	0.81309	0.252274	0.287377	0.255729	0.20462
304	Grapevine leafroll-associated virus 3	1.15494	1.00522	0.949848	0.88544	0.98974	0.92339	0.970177	1.09655	0.838237	1.09266	1.05372	1.04568	1.00831	0.958278	1.0209	1.00178	0.26391	0.274736	0.264524	0.19683
305	Grapevine leafroll-associated virus 4	1.12815	1.11999	0.669179	1.15775	1.1588	0.994368	1.10803	0.694817	0.828849	1.00802	1.11562	1.0502	0.936507	0.858674	1.1542	0.996129	0.291396	0.276645	0.243384	0.188576
306	Grapevine leafroll-associated virus 5	1.12102	1.12689	0.6473	1.18204	1.12832	1.01591	1.10613	0.72386	0.830316	0.987477	1.13476	1.03532	0.966197	0.86461	1.14094	0.979048	0.289525	0.267932	0.246787	0.195756
307	Grapevine leafroll-associated virus 6	1.13198	1.13471	0.632591	1.16698	1.14014	0.992812	1.09196	0.749131	0.808206	0.986412	1.16657	1.03091	0.96356	0.874726	1.13884	0.980178	0.282683	0.271384	0.249294	0.196639
308	Grapevine rootstock stem lesion associated virus	1.16338	1.12684	0.734223	0.984989	0.990281	0.778745	0.88916	1.30201	0.865424	0.961745	1.2225	0.954742	0.96468	1.07949	1.15729	0.816109	0.257155	0.279785	0.255582	0.207479
309	Lettuce chlorosis virus	1.04863	1.12797	0.752758	1.22367	0.932724	1.1335	1.1756	0.705892	0.980378	0.986836	1.03978	0.975514	1.01732	0.729478	1.14751	0.956768	0.330903	0.295037	0.205984	0.168076
310	Lettuce infectious yellows virus	1.10386	1.10471	0.838278	1.04831	0.936727	1.06496	1.16431	0.753944	0.95516	0.99348	0.996865	1.07831	0.973192	0.805059	1.12062	0.978347	0.349487	0.297433	0.198811	0.154268
311	Little cherry virus 1	1.10558	1.08896	0.73472	1.18836	1.06725	0.949504	1.06847	0.813569	0.945607	0.967324	1.09869	0.955382	0.858002	0.944047	1.22713	0.90947	0.320834	0.326444	0.194402	0.158321
312	Little cherry virus 2	1.13042	1.1358	0.759111	1.03145	1.04464	0.980956	1.01559	0.935197	0.768989	1.14238	1.13597	1.01523	1.09108	0.652538	1.12881	0.990891	0.292988	0.298571	0.227717	0.180724
313	Mint virus 1	1.08876	1.22529	0.722341	0.971301	1.02008	0.780958	0.897885	1.29853	0.846605	1.07339	1.19261	0.910177	1.03683	0.856736	1.23375	0.841064	0.25178	0.287573	0.233592	0.227055
314	Pineapple mealybug wilt-associated virus 1	1.16938	1.07077	0.776327	1.03138	1.02818	0.985953	1.02984	0.942249	0.862896	1.02844	1.07034	1.04704	0.955573	0.895824	1.14385	0.950414	0.299518	0.274424	0.242751	0.183307
315	Plum bark necrosis stem pitting-associated virus	1.0775	1.09053	0.689327	1.18162	1.16347	1.05242	1.08936	0.629011	0.842141	1.04403	1.15412	1.00186	0.945105	0.782148	1.17684	1.04623	0.267412	0.3168	0.230055	0.185732
316	Potato yellow vein virus	1.04566	1.2322	0.734875	1.1892	1.02221	1.04041	1.11485	0.743691	0.958311	0.944584	1.03858	1.0412	0.987208	0.723859	1.2208	0.871675	0.340153	0.290182	0.203153	0.166513
317	Raspberry leaf mottle virus	1.10366	1.16338	0.78621	0.879079	1.06496	0.949559	0.86132	1.10076	0.807598	0.982115	1.23697	1.05759	0.969646	0.846735	1.22395	0.998301	0.216235	0.30925	0.222642	0.251873
318	Strawberry chlorotic fleck-associated virus	1.11409	1.01552	0.829067	1.04221	1.14793	0.9064	1.00761	0.866259	0.822294	1.03818	1.10302	1.08277	0.94991	1.0052	1.09715	0.945625	0.280533	0.30888	0.232643	0.177945
319	Strawberry pallidosis-associated virus	1.11989	1.17015	0.707335	1.11994	1.0118	1.161	1.03511	0.794751	0.972105	0.874508	1.08883	1.01305	0.849675	0.796533	1.28319	0.967106	0.311144	0.313264	0.204687	0.170905
320	Sweet potato chlorotic stunt virus	1.07547	1.12505	0.781709	1.09802	0.981147	1.10197	1.04398	0.887905	0.917276	1.04282	1.03915	1.03724	1.01726	0.678509	1.23822	0.884266	0.300397	0.321781	0.216109	0.161713
321	Tomato infectious chlorosis virus	1.065	1.10813	0.787943	1.17352	0.928797	1.06316	1.16938	0.771059	0.952701	1.06113	1.02051	0.985357	1.04279	0.705125	1.12821	0.958826	0.34151	0.287753	0.210269	0.160467
322	Bat coronavirus (BtCoV/133/2005)	0.964522	0.765503	0.959283	1.31048	1.11996	1.0364	1.19141	0.512994	0.913867	1.11217	1.03833	0.997658	1.07424	1.20993	0.856125	0.893451	0.276801	0.343848	0.206355	0.172996
323	Bat coronavirus 1A	0.968722	0.834903	0.818492	1.41999	1.16288	0.827014	1.31103	0.471653	0.859436	1.19609	1.12386	0.915296	1.09888	1.16688	0.890185	0.838727	0.268269	0.35035	0.209631	0.17175
324	Bat coronavirus 1B	0.961632	0.845733	0.831623	1.4069	1.20976	0.813135	1.27158	0.464054	0.852035	1.18283	1.12783	0.927115	1.07752	1.17586	0.887346	0.870154	0.268718	0.34573	0.210317	0.175235
325	Bat coronavirus BM48-31/BGR/2008	1.03898	0.770228	0.854605	1.34596	1.16336	0.906672	1.24846	0.511015	0.821706	1.22252	1.0387	1.01224	1.0252	1.13996	0.939063	0.913097	0.277702	0.317803	0.210104	0.194391
326	Beluga Whale coronavirus SW1	1.02996	0.708254	0.908786	1.26507	1.04514	1.32979	1.17074	0.509721	0.962729	0.949594	1.02839	1.05092	0.973256	1.24191	0.977211	0.901825	0.282964	0.324623	0.234552	0.157862
327	Betacoronavirus England 1	0.970047	0.855209	0.896618	1.31555	1.15794	0.935374	1.20566	0.559689	0.888038	1.10462	1.05663	1.00238	1.0341	1.15627	0.891343	0.931923	0.262024	0.325939	0.209499	0.202538
328	Bovine coronavirus	1.00097	0.699058	0.935742	1.29049	1.06814	1.17347	1.22792	0.480534	0.94503	1.05635	1.05111	0.986008	1.01966	1.29783	0.880653	0.908666	0.273527	0.355228	0.218093	0.153152
329	Bovine respiratory coronavirus AH187	1.00073	0.701889	0.933361	1.29184	1.07155	1.1695	1.2346	0.469859	0.942655	1.05955	1.05042	0.988508	1.02038	1.29235	0.880838	0.910832	0.273822	0.355291	0.21796	0.152927
330	Common-moorhen coronavirus HKU21	0.979988	0.726559	1.00351	1.25808	1.06375	1.07086	1.26204	0.42697	0.969475	1.15998	0.949553	1.00071	1.03109	1.21204	0.853443	0.988127	0.28986	0.359494	0.192083	0.158563
331	Equine coronavirus	1.01088	0.689686	0.935542	1.27858	1.05996	1.20238	1.2231	0.484738	0.950895	1.02237	1.05193	1.0002	1.00133	1.33591	0.885152	0.905655	0.271102	0.356608	0.219315	0.152975
332	Feline infectious peritonitis virus	1.00514	0.780908	0.84706	1.38274	1.10339	0.907539	1.29828	0.499805	0.86528	1.21237	1.06296	0.94918	1.09508	1.12078	0.907019	0.883338	0.291978	0.326588	0.210322	0.171112
333	Human coronavirus 229E	1.03505	0.719107	0.792855	1.42093	1.09805	0.916171	1.32731	0.496455	0.817413	1.26176	1.16404	0.883776	1.09803	1.18518	0.872549	0.860807	0.271626	0.345755	0.216093	0.166526
334	Human coronavirus HKU1	0.975375	0.799011	0.959349	1.24882	1.13769	1.16978	1.09197	0.458391	0.925824	1.10119	1.08358	0.965034	1.06636	1.15946	0.90074	0.896559	0.278387	0.401023	0.190436	0.130154
335	Human coronavirus NL63	1.00825	0.735105	0.876525	1.33747	1.10041	1.01636	1.28415	0.416797	0.836795	1.30133	1.16803	0.881562	1.12619	1.10978	0.816133	0.915561	0.263238	0.392153	0.200196	0.144413
336	Human coronavirus OC43	1.00192	0.714208	0.927211	1.28984	1.06045	1.15464	1.24362	0.480932	0.949729	1.03596	1.04904	0.995098	1.01878	1.31587	0.88677	0.892554	0.276043	0.355911	0.216507	0.151539
337	Infectious bronchitis virus	1.03414	0.759672	0.911614	1.24505	1.11732	0.997761	1.24179	0.500904	0.832245	1.14121	1.0622	1.06802	1.08326	1.1818	0.871415	0.907846	0.288576	0.332114	0.217075	0.162236
338	Magpie-robin coronavirus HKU18	0.945166	0.877971	0.934698	1.29131	1.1436	0.932269	1.19186	0.668261	0.979283	1.06498	0.959713	0.997063	0.928378	1.16721	0.908153	1.00473	0.247031	0.285773	0.214957	0.252239
339	Miniopterus bat coronavirus HKU8	0.997191	0.733796	0.852766	1.37192	1.06724	1.01096	1.28774	0.595447	0.874894	1.17775	1.11377	0.926348	1.07775	1.2094	0.87069	0.845193	0.235881	0.346262	0.23032	0.187537
340	Munia coronavirus HKU13-3514	1.04649	0.715573	0.930153	1.3323	1.06935	0.937329	1.30043	0.561073	0.917374	1.16433	0.940097	1.02415	0.969505	1.25991	0.859994	0.954328	0.276552	0.298396	0.204919	0.220134
341	Murine hepatitis virus strain A59	1.0004	0.716566	0.915906	1.30352	1.0351	1.22678	1.17095	0.59684	0.952086	0.952681	1.07956	1.01337	1.02494	1.26456	0.899116	0.877719	0.259527	0.322671	0.238766	0.179035
342	Murine hepatitis virus strain JHM	0.991713	0.740979	0.929731	1.28688	1.02839	1.2048	1.1462	0.645232	0.959526	0.947564	1.08075	1.00663	1.03317	1.24954	0.894725	0.878229	0.258802	0.320878	0.237677	0.182643
343	Night-heron coronavirus HKU19	0.966388	0.826918	0.922861	1.37642	1.13557	0.844916	1.30684	0.413102	0.88877	1.21119	0.954583	1.03264	1.10169	1.08611	0.873821	0.958795	0.317675	0.300993	0.183188	0.198144
344	Porcine coronavirus HKU15	0.999701	0.831072	0.874453	1.36393	1.14745	0.902128	1.24387	0.564912	0.875427	1.17902	0.994405	0.984772	1.00207	1.11456	0.912299	0.985935	0.274364	0.294138	0.201675	0.229823
345	Porcine epidemic diarrhea virus	1.00792	0.789405	0.853616	1.32454	1.09242	0.92621	1.33957	0.558585	0.857953	1.1984	1.06317	0.971613	1.0649	1.15381	0.858532	0.929634	0.247458	0.332358	0.228195	0.191988
346	Porcine hemagglutinating encephalomyelitis virus	1.00068	0.701205	0.931241	1.29985	1.05628	1.15995	1.24012	0.490098	0.952252	1.03562	1.05219	0.986789	1.01887	1.32832	0.874503	0.892159	0.273392	0.354134	0.216962	0.155512
347	Rabbit coronavirus HKU14	1.01368	0.712274	0.921577	1.27996	1.05323	1.14837	1.23543	0.518471	0.947139	1.04414	1.04407	0.998318	1.00568	1.30038	0.903599	0.896353	0.271704	0.351865	0.219904	0.156527
348	Rat coronavirus Parker	0.990513	0.737586	0.927671	1.28821	1.03407	1.19692	1.17261	0.615592	0.97088	0.943108	1.06817	1.0076	1.01997	1.27806	0.896513	0.879623	0.260608	0.326816	0.236544	0.176032
349	Rhinolophus bat coronavirus HKU2	0.989014	0.699488	0.906817	1.34666	1.14372	0.935238	1.26906	0.520295	0.875093	1.2481	1.05798	0.94733	1.04929	1.2491	0.881907	0.867042	0.250543	0.356635	0.22459	0.168231
350	Rousettus bat coronavirus HKU10	1.03596	0.71548	0.800812	1.42742	1.05242	0.936919	1.36771	0.495643	0.794791	1.31758	1.1542	0.876185	1.16225	1.10324	0.825287	0.878746	0.272163	0.342669	0.212817	0.172352
351	SARS coronavirus	1.01256	0.850771	0.798459	1.40114	1.20028	0.822144	1.30283	0.459831	0.857931	1.16877	1.03948	0.993398	0.984059	1.1601	0.952573	0.935021	0.285066	0.307317	0.207959	0.199657
352	Scotophilus bat coronavirus 512	1.0477	0.743625	0.826586	1.34166	1.03265	1.00229	1.37078	0.509313	0.81212	1.2603	1.09839	0.95708	1.1236	1.08006	0.845777	0.929624	0.2621	0.336666	0.221218	0.180016
353	Thrush coronavirus HKU12-600	1.02504	0.74055	0.878319	1.3833	1.04406	1.03333	1.32228	0.417618	0.917954	1.16179	1.02996	0.941238	1.03718	1.16996	0.857138	0.987151	0.288453	0.331376	0.195219	0.184952
354	Tylonycteris bat coronavirus HKU4	0.963971	0.771921	0.957583	1.30611	1.12614	1.02506	1.19246	0.511522	0.910534	1.11217	1.04297	0.998927	1.07527	1.21125	0.854239	0.893642	0.275936	0.345902	0.206762	0.171399
355	White bream virus	1.05128	1.20935	0.599146	1.44014	0.921092	0.786753	1.40973	0.592421	0.920722	1.08955	0.965812	1.02524	1.26922	0.885897	0.888488	1.06285	0.336647	0.23042	0.14096	0.291973
356	White-eye coronavirus HKU16	0.969046	0.787522	0.919863	1.39628	1.12114	0.942246	1.27609	0.453623	0.919012	1.17426	0.994986	0.953709	1.042	1.15054	0.844495	1.002	0.286318	0.315387	0.192811	0.205484
357	Wigeon coronavirus HKU20	0.934745	0.780192	1.01566	1.28114	1.08683	0.988782	1.26227	0.523273	0.958766	1.13961	0.974317	0.974016	1.08113	1.17588	0.773601	1.01324	0.275327	0.331071	0.207305	0.186297
358	Pseudomonas phage phi12	0.901329	1.30212	0.654448	1.06766	0.94397	0.785285	1.03125	1.22484	1.04833	0.997116	1.1723	0.825079	1.09244	0.975689	1.09774	0.87145	0.229333	0.218553	0.280498	0.271616
359	Pseudomonas phage phi13	0.831632	1.25718	0.587633	1.14785	1.09041	0.803279	0.989362	1.13935	1.01636	1.02036	1.20795	0.824193	1.03284	0.982744	1.20973	0.849094	0.191401	0.231248	0.280984	0.296367
360	Pseudomonas phage phi2954	1.01821	1.24108	0.649199	1.05575	0.942539	0.832548	0.943694	1.2558	0.925764	1.03217	1.29993	0.774462	1.10465	0.929973	1.09263	0.899765	0.234687	0.230824	0.272448	0.262042
361	Pseudomonas phage phi6	0.869326	1.2112	0.677405	1.13068	1.09239	0.814819	0.967088	1.13424	0.945898	0.990707	1.27368	0.8574	1.05959	1.01333	1.11583	0.850448	0.201494	0.240344	0.275532	0.28263
362	Pseudomonas phage phi8	0.898277	1.25467	0.645	1.12993	1.02334	0.731775	1.10465	1.14931	1.06167	0.977492	1.07997	0.906767	1.01138	1.06658	1.12582	0.825688	0.227042	0.22791	0.279164	0.265884
363	Hepatitis delta virus	1.31615	1.43382	0.518899	0.656771	1.27346	1.31186	0.669827	0.709168	0.757312	0.620575	1.21552	1.42285	0.656771	0.626547	1.53544	1.25925	0.201546	0.210464	0.288347	0.299643
364	Aphid lethal paralysis virus	1.07895	0.850255	0.897159	1.19406	1.0137	0.923809	0.975625	1.096	0.999846	1.13515	1.03868	0.800573	0.860709	1.09326	1.12421	0.922755	0.312475	0.301773	0.1915	0.194252
365	Black queen cell virus	1.06795	1.10248	0.828004	1.04873	1.086	1.04155	1.00899	0.828198	0.927417	0.989543	1.05602	1.03661	0.92867	0.831114	1.16063	1.02937	0.292047	0.306199	0.216374	0.18538
366	Cricket paralysis virus	1.25542	0.820993	0.738533	1.22131	0.928353	1.19042	1.11844	0.744058	0.906219	1.07675	1.04558	0.987741	0.86494	0.953413	1.17634	0.947895	0.326075	0.280784	0.208928	0.184213
367	Drosophila C virus	1.10339	0.959787	0.753861	1.22287	0.975684	1.14533	1.06783	0.82495	0.977107	0.999014	1.13139	0.845905	0.882302	0.952116	1.15737	1.0007	0.299331	0.334413	0.2038	0.162457
368	Himetobi P virus	1.00676	1.04559	0.757863	1.28839	1.08075	1.27089	1.00159	0.632841	0.943486	0.843551	1.12203	1.05403	0.9973	0.909191	1.18997	0.819957	0.292291	0.312022	0.208949	0.186739
369	Israeli acute paralysis virus	1.04676	0.945094	0.797047	1.29775	1.05984	1.23661	1.00772	0.708751	0.977945	0.987004	1.06704	0.935777	0.919598	0.903657	1.17632	0.917257	0.32614	0.294452	0.208022	0.171386
370	Kashmir bee virus	1.11879	0.895476	0.808535	1.24312	0.958686	1.16207	1.08815	0.771487	0.998971	1.04897	0.992463	0.970741	0.868179	0.92638	1.20766	0.903154	0.337883	0.285594	0.202016	0.174507
371	Mud crab dicistrovirus	0.931706	1.00813	0.85417	1.27799	1.20447	1.02699	1.02494	0.605102	0.98325	0.967784	1.11218	0.925071	0.940007	0.99923	1.08766	0.997969	0.245592	0.347643	0.208796	0.197969
372	Plautia stali intestine virus	1.07544	1.004	0.877746	1.06842	1.03911	1.25461	1.04436	0.636891	0.935137	0.924756	1.04122	1.10831	0.945074	0.891647	1.09893	1.02779	0.312607	0.323178	0.19393	0.170285
373	Rhopalosiphum padi virus	1.08678	0.812949	0.934551	1.13549	0.880263	1.08468	1.01103	1.08836	1.01563	1.03971	1.05261	0.861863	0.953365	1.15223	1.01318	0.913151	0.30027	0.311857	0.202277	0.185596
374	Taura syndrome virus	1.01299	0.952812	0.834952	1.22469	0.917398	1.10177	1.20058	0.77054	1.04917	0.947641	0.942771	1.05451	0.996907	1.0316	1.1001	0.854931	0.279961	0.287604	0.230377	0.202058
375	Triatoma virus	1.03001	1.09436	0.814552	1.13889	1.22872	1.13262	0.923929	0.59104	0.934821	0.863934	1.13726	1.02877	0.855355	0.917851	1.1947	1.04357	0.287014	0.353718	0.198113	0.161154
376	European mountain ash ringspot-associated virus	1.02562	1.07791	0.745621	1.4162	0.989688	0.892797	1.39144	0.286113	1.02683	1.00942	0.990675	0.960417	0.904119	0.930652	1.14415	0.947148	0.353851	0.324133	0.165364	0.156652
377	Rose rosette virus	0.988719	1.07567	0.86453	1.21832	1.02965	0.947592	1.36267	0.247159	1.0042	0.923359	0.973904	1.12774	0.98944	1.02766	0.991304	1.01605	0.308919	0.375283	0.151748	0.16405
378	Bell pepper endornavirus	1.19086	0.649769	0.718609	1.50004	0.728055	1.08691	1.43518	0.554023	0.969727	1.13038	1.02134	0.898767	1.05234	1.10974	0.932843	0.962028	0.350421	0.245383	0.227458	0.176738
379	Grapevine endophyte endornavirus	1.01417	0.793963	0.806406	1.48241	0.783985	0.852566	1.38385	0.863	1.09255	1.17319	0.942527	0.787206	1.08597	1.15288	0.891747	0.889108	0.30492	0.248972	0.21425	0.231858
380	Helicobasidium mompa endornavirus 1	0.992394	0.860911	0.73796	1.46728	0.944264	0.899533	1.30756	0.756725	1.05649	1.12906	0.995488	0.834044	0.987782	1.05854	0.960561	1.00578	0.30703	0.223426	0.243289	0.226255
381	Oryza rufipogon endornavirus	1.06812	0.898103	0.810455	1.33318	0.833607	1.20757	1.27039	0.57785	1.05532	1.05866	0.987046	0.89658	0.928488	0.876248	1.08805	1.03832	0.362658	0.286883	0.195321	0.155138
382	Oryza sativa endornavirus	1.06425	0.923923	0.83045	1.29845	0.865866	1.21354	1.23757	0.565044	1.05906	1.05456	0.985268	0.895932	0.890702	0.838698	1.09955	1.09654	0.373351	0.288059	0.188575	0.150014
383	Persea americana endornavirus	0.962704	0.706916	0.924658	1.37338	0.746388	1.08811	1.31203	0.71671	1.1623	1.09194	0.87674	0.952459	0.977368	1.09946	1.0374	0.892365	0.356193	0.2414	0.230849	0.171558
384	Tuber aestivum endornavirus	1.16805	0.972706	0.587337	1.42039	1.02539	1.17834	1.26035	0.433037	0.899577	1.05029	1.10951	0.922533	0.91506	0.810361	1.13576	1.0667	0.322336	0.273873	0.21916	0.184631
385	Vicia faba endornavirus	1.16034	0.808907	0.765837	1.374	0.941638	0.949968	1.26169	0.739466	0.916523	1.09376	0.995307	0.98315	1.04164	1.07368	0.941359	0.974808	0.329799	0.193989	0.242756	0.233456
386	Bundibugyo ebolavirus	1.13043	1.02792	0.747156	1.20195	1.01483	1.1022	1.1737	0.572882	0.997052	0.928382	1.02721	1.04406	0.807187	0.956411	1.09827	1.1573	0.314889	0.265048	0.191763	0.2283
387	Ebola virus - Mayinga, Zaire, 1976	1.14969	1.06371	0.725281	1.17162	1.01682	1.02013	1.21717	0.604894	0.977447	0.953577	1.02553	1.03884	0.814698	0.965576	1.0997	1.12864	0.31969	0.269582	0.197901	0.212828
388	Lloviu virus	1.11983	1.08596	0.69534	1.2159	1.07701	1.09163	1.18507	0.519842	0.972736	0.959723	1.00827	1.06884	0.809856	0.848536	1.10146	1.25111	0.30866	0.231415	0.204681	0.255244
389	Marburg marburgvirus	1.11905	1.09357	0.738196	1.16744	1.01849	1.08747	1.20024	0.530005	0.973427	0.911917	1.0546	1.0406	0.838801	0.912865	1.10672	1.16183	0.322955	0.294124	0.186228	0.196693
390	Reston ebolavirus	1.09415	1.08573	0.771559	1.13972	1.01559	1.09409	1.20269	0.55708	1.01327	0.892505	1.01192	1.07542	0.830191	0.949861	1.09071	1.1484	0.314277	0.279445	0.198295	0.207983
391	Sudan ebolavirus	1.08947	1.05208	0.782894	1.16433	1.05658	1.17199	1.16544	0.472118	1.01374	0.882696	1.01472	1.08505	0.793239	0.9256	1.09616	1.21432	0.313642	0.272954	0.197722	0.215682
392	Tai Forest ebolavirus	1.13628	1.04999	0.720767	1.21868	1.035	1.05951	1.22482	0.508406	0.973612	0.936962	1.01524	1.08577	0.817405	0.9643	1.0823	1.15396	0.31793	0.259519	0.191708	0.230842
393	Aedes flavivirus	1.11862	1.01541	0.641465	1.22389	0.920598	1.12303	1.07854	0.883024	1.00365	0.972167	1.19031	0.837171	0.958689	0.89887	1.07832	1.05669	0.253615	0.245029	0.260123	0.241233
394	Alkhumra hemorrhagic fever virus	0.997315	1.05931	0.48805	1.35317	1.24134	1.08334	1.30973	0.5382	0.952944	1.0358	0.96687	1.0325	0.867348	0.873255	1.15383	1.06195	0.2438	0.215536	0.316425	0.22424
395	Apoi virus	1.06148	1.03009	0.505285	1.42056	1.26429	1.10366	1.28107	0.410574	0.918159	0.983586	1.046	1.03642	0.829906	0.912579	1.17115	1.04236	0.27669	0.239719	0.275801	0.20779
396	Aroa virus	1.16051	0.992173	0.51935	1.36765	1.18625	1.1605	1.23022	0.502532	0.917118	0.92454	1.09484	1.02564	0.818771	0.959654	1.09448	1.0743	0.285344	0.215904	0.282478	0.216274
397	Bagaza virus	1.11458	0.946071	0.547637	1.4204	1.06886	1.11774	1.28059	0.569555	0.999585	1.04976	0.995695	0.967491	0.862277	0.900657	1.133	1.0419	0.291564	0.21296	0.282241	0.213235
398	Border disease virus	0.987225	0.784822	0.935338	1.2538	1.25081	1.21033	1.17347	0.410983	0.917198	1.08143	0.945635	1.07729	0.926169	0.922712	0.992723	1.1301	0.324901	0.220141	0.25971	0.195249
399	Bovine viral diarrhea virus 1	0.996882	0.837197	0.906834	1.24676	1.22969	1.23557	1.16762	0.409883	0.925914	1.05689	0.984788	1.03835	0.916445	0.884485	0.968234	1.20058	0.322039	0.220075	0.257138	0.200748
400	Bovine viral diarrhea virus 2	1.01044	0.840566	0.904037	1.23935	1.20081	1.25883	1.18988	0.373508	0.921983	1.02871	0.942592	1.12099	0.934237	0.898703	1.01008	1.12499	0.326724	0.222685	0.252224	0.198368
401	Cell fusing agent virus	1.0522	1.10155	0.587016	1.23234	1.03694	1.03708	1.15336	0.798195	1.02728	0.989054	1.12209	0.877477	0.898024	0.888153	1.1244	1.07708	0.243759	0.243104	0.274988	0.238149
402	Chaoyang virus	1.07013	0.997402	0.58121	1.39137	1.04425	0.92506	1.36083	0.635897	1.03279	1.06998	0.963482	0.957645	0.872658	0.986124	1.10371	1.00542	0.291065	0.224727	0.271779	0.212429
403	Classical swine fever virus	1.05028	0.837017	0.875606	1.23804	1.18963	1.24584	1.17773	0.426643	0.906247	1.06998	0.953457	1.08024	0.919281	0.857824	1.02017	1.15814	0.313145	0.220307	0.259329	0.207219
404	Culex flavivirus	1.08701	1.04359	0.494536	1.30017	0.97458	0.916735	1.1944	0.930958	0.927255	1.15281	1.09142	0.863243	1.00991	0.909648	1.17126	0.927157	0.236412	0.233644	0.295285	0.234659
405	Dengue virus 1	1.07453	1.03612	0.599748	1.40264	1.15704	1.11905	1.26047	0.451601	0.965049	1.00726	1.01346	1.00685	0.854735	0.865137	1.10414	1.10118	0.319143	0.214159	0.258034	0.208663
406	Dengue virus 2	1.11997	1.06259	0.584402	1.39233	1.14467	1.13001	1.27729	0.411453	0.970882	0.979574	0.99732	1.04467	0.821388	0.86962	1.12366	1.09274	0.331344	0.210482	0.253008	0.205166
407	Dengue virus 3	1.18544	0.950316	0.585262	1.39669	1.16832	1.10355	1.30526	0.404194	0.921068	1.04026	1.02236	1.00544	0.811363	0.909002	1.06835	1.14337	0.319884	0.213038	0.259923	0.207154
408	Dengue virus 4	1.16423	1.04123	0.541204	1.36916	1.11752	1.22756	1.2879	0.384275	0.942608	0.981604	1.01146	1.04915	0.838425	0.808007	1.14013	1.12156	0.3097	0.219082	0.263311	0.207907
409	Donggang virus	0.971758	1.02036	0.620063	1.38992	1.06682	1.05001	1.26396	0.635971	1.06356	1.04205	0.997131	0.912973	0.909867	0.900691	1.14027	1.01851	0.272171	0.244926	0.271152	0.211751
410	Duck egg-drop syndrome virus	1.08786	0.93453	0.58355	1.39048	1.17223	1.09356	1.30812	0.495588	0.961724	1.01708	0.996911	1.02119	0.850913	0.96915	1.11113	1.02663	0.287261	0.223658	0.288808	0.200273
411	Duck flavivirus TA	1.09936	0.927135	0.581662	1.38865	1.16908	1.09559	1.30913	0.494943	0.955284	1.02475	0.999713	1.01818	0.850884	0.966242	1.11034	1.02976	0.286911	0.224194	0.289186	0.199709
412	Entebbe bat virus	1.05032	0.98022	0.489169	1.48757	1.12529	1.05138	1.26258	0.600195	0.987805	1.04912	1.08937	0.881016	0.873003	0.925237	1.09275	1.06453	0.279448	0.215794	0.279829	0.224929
413	Hepatitis C virus	1.02798	0.961425	0.73979	1.19815	1.12036	1.05006	1.17567	0.730821	0.921157	1.03445	1.03545	1.00114	0.90523	0.953617	0.99364	1.12849	0.195832	0.221854	0.282397	0.299917
414	Hepatitis C virus genotype 2	1.07662	0.950315	0.758791	1.16823	1.11565	1.06431	1.21809	0.673682	0.967348	1.03991	0.97903	1.00027	0.837754	0.9429	0.980119	1.21021	0.204613	0.226856	0.27474	0.293791
415	Hepatitis C virus genotype 3	0.935421	0.959488	0.821203	1.23448	1.13759	1.01346	1.1886	0.723009	0.985013	1.0581	0.959439	0.984101	0.923769	0.975857	0.985937	1.10136	0.211294	0.232234	0.272631	0.283841
416	Hepatitis C virus genotype 5	0.974817	0.919086	0.853888	1.21433	1.10659	1.09682	1.13058	0.716278	0.935321	1.05183	1.0459	0.962602	0.955735	0.923933	0.944337	1.15632	0.209783	0.219309	0.279354	0.291555
417	Hepatitis C virus genotype 6	0.956489	0.960955	0.811065	1.22682	1.10414	1.04127	1.22329	0.690999	0.963662	1.05803	0.908845	1.04319	0.957519	0.944365	1.00046	1.09432	0.215413	0.230681	0.270877	0.283029
418	Hepatitis GB virus B	1.05411	0.802477	0.769462	1.33348	1.07853	1.12586	1.23615	0.592055	0.883652	1.07831	1.09287	0.964803	0.970919	1.01614	0.930215	1.07612	0.226088	0.267901	0.258538	0.247473
419	Ilheus virus	1.09109	1.03916	0.432182	1.44572	1.1276	1.0428	1.33832	0.54139	0.975735	1.01718	1.03126	0.973152	0.844941	0.917356	1.09526	1.09538	0.269921	0.207252	0.279312	0.243515
420	Japanese encephalitis virus	1.04699	1.04202	0.556544	1.36418	1.21664	1.0487	1.22268	0.583749	0.931778	0.972165	1.02981	1.04385	0.856468	0.957126	1.11444	1.02852	0.277606	0.208181	0.283619	0.230594
421	Kamiti River virus	0.95759	1.18878	0.535268	1.30966	1.03027	1.06175	1.16903	0.755386	1.02356	0.97126	1.15479	0.857143	0.99003	0.795803	1.1318	1.06918	0.251077	0.245978	0.263912	0.239033
422	Karshi virus	1.04296	0.958275	0.413873	1.44531	1.11667	1.17268	1.34737	0.538523	0.980226	1.03207	0.988879	0.999478	0.90418	0.883126	1.15445	1.02774	0.243781	0.212147	0.320567	0.223505
423	Kedougou virus	1.05081	0.962267	0.498365	1.44887	1.25156	1.1213	1.27001	0.495828	0.91795	0.949498	1.02742	1.0683	0.850356	0.979362	1.10365	1.02149	0.272498	0.199851	0.300196	0.227455
424	Kokobera virus	1.1584	0.938974	0.534637	1.37593	1.16521	1.2368	1.1573	0.550393	0.900441	0.963374	1.08977	1.01503	0.857609	0.911731	1.15262	1.02362	0.281957	0.22025	0.289222	0.208571
425	Langat virus	0.971403	1.00416	0.431604	1.45122	1.26154	1.08805	1.36024	0.490762	0.931912	1.08318	0.93944	1.03382	0.889937	0.872608	1.16927	1.03102	0.246185	0.210728	0.320662	0.222425
426	Louping ill virus	1.01424	1.02965	0.404004	1.4266	1.29	1.01762	1.31268	0.561033	0.886262	1.08517	0.9845	1.02444	0.871345	0.903188	1.17062	1.02101	0.245884	0.205593	0.319934	0.22859
427	Modoc virus	1.04367	0.985776	0.534581	1.46941	1.25983	1.19234	1.3008	0.305738	0.933921	0.962384	1.12046	0.9572	0.856357	0.924809	1.09936	1.07721	0.292925	0.252453	0.271887	0.182736
428	Montana myotis leukoencephalitis virus	1.0851	1.02192	0.524755	1.43786	1.25534	1.17155	1.27896	0.305433	0.896658	0.987575	1.14987	0.943166	0.853684	0.872667	1.11476	1.10667	0.295603	0.262956	0.260056	0.181384
429	Murray Valley encephalitis virus	1.17098	0.896812	0.543033	1.41905	1.09185	1.14348	1.28682	0.51377	0.944344	0.979939	1.03785	1.02136	0.84878	0.994846	1.11047	1.01141	0.288905	0.223988	0.275104	0.212003
430	Ntaya virus	1.15081	0.892259	0.539018	1.45004	1.05374	1.07209	1.33136	0.552735	0.986558	1.06509	1.00128	0.962467	0.85657	0.963246	1.11958	1.01182	0.297952	0.218988	0.280507	0.202553
431	Omsk hemorrhagic fever virus	0.987944	1.01986	0.455699	1.44144	1.2873	1.04566	1.28067	0.545328	0.904414	1.0239	1.03191	1.02013	0.87984	0.93447	1.13129	1.01899	0.256976	0.206638	0.311579	0.224808
432	Pestivirus Giraffe-1	0.973844	0.858771	0.951412	1.19112	1.21249	1.22196	1.21694	0.384056	0.901036	1.06421	0.909157	1.14433	0.979426	0.866009	0.984501	1.14012	0.321616	0.215521	0.260911	0.201952
433	Pestivirus strain Aydin/04-TR	1.00763	0.779149	0.925765	1.25686	1.2723	1.21673	1.16479	0.392469	0.875352	1.1152	0.959218	1.06879	0.937319	0.879509	0.987033	1.16362	0.319964	0.221933	0.258135	0.199967
434	Powassan virus	1.07424	0.993331	0.444949	1.40039	1.18346	1.10466	1.35331	0.514597	0.942747	1.03362	1.00723	1.01007	0.865268	0.903552	1.12517	1.0605	0.251776	0.214964	0.312021	0.221238
435	Quang Binh virus	1.07243	1.04343	0.531942	1.29946	1.00264	0.953105	1.15753	0.904729	0.935372	1.10734	1.14315	0.83763	0.989929	0.912795	1.13868	0.967592	0.23792	0.237828	0.277589	0.246664
436	Rio Bravo virus	1.03622	1.08003	0.518907	1.48683	1.20095	1.0695	1.32094	0.348673	0.964035	0.981322	1.1186	0.906984	0.859619	0.887926	1.13048	1.07212	0.303254	0.264497	0.250296	0.181953
437	Sepik virus	1.00819	1.00644	0.561681	1.46719	1.14995	1.14847	1.28175	0.438434	1.00618	0.989262	1.05581	0.942073	0.867314	0.888626	1.10961	1.088	0.289354	0.237747	0.263782	0.209117
438	Tamana bat virus	1.17012	0.961459	0.661252	1.33015	1.10474	1.31502	1.25467	0.221472	0.903147	1.02285	1.10001	0.954113	0.843787	0.768316	1.09042	1.24854	0.332438	0.283299	0.21516	0.169104
439	Tembusu virus	1.09154	0.919978	0.587208	1.39235	1.17384	1.10137	1.30052	0.49802	0.958823	1.02139	0.998024	1.01933	0.850022	0.970903	1.1126	1.02493	0.286624	0.22384	0.289354	0.200182
440	Tick-borne encephalitis virus	1.04027	0.993853	0.417213	1.44192	1.28226	1.04919	1.28769	0.550557	0.864955	1.08352	1.06891	0.976176	0.885459	0.903479	1.12808	1.04053	0.253299	0.208958	0.317296	0.220447
441	Usutu virus	1.12447	0.983215	0.520743	1.37586	1.16395	1.09965	1.28351	0.519981	0.92272	1.01276	1.00116	1.04898	0.845108	0.920507	1.14133	1.04935	0.270739	0.21923	0.281945	0.228086
442	Wesselsbron virus	1.09131	0.983682	0.503695	1.46308	1.11681	1.11376	1.32923	0.45259	0.980163	0.983077	1.07605	0.949792	0.847738	0.943171	1.10059	1.07329	0.285741	0.237747	0.266136	0.210375
443	West Nile virus	1.0669	1.01864	0.486258	1.42615	1.18125	1.03854	1.26709	0.576775	0.926205	1.03664	1.00393	1.02327	0.877004	0.920581	1.17196	0.991245	0.273476	0.215452	0.285208	0.225865
444	Yellow fever virus	1.048	1.02045	0.449104	1.47351	1.23469	1.1868	1.29918	0.383222	0.962785	0.960124	1.06906	0.994047	0.821276	0.882019	1.15438	1.08521	0.272786	0.229976	0.284202	0.213036
445	Yokose virus	1.06666	0.98329	0.571545	1.44735	1.14717	1.10188	1.23429	0.517669	0.9548	1.03978	1.09348	0.900415	0.874571	0.886951	1.08121	1.10905	0.299807	0.230082	0.260017	0.210095
446	Zika virus	0.995582	1.02044	0.529239	1.43528	1.2547	1.12899	1.30352	0.427141	0.977057	0.974581	0.961719	1.07275	0.834012	0.912594	1.15323	1.04189	0.277098	0.213545	0.29081	0.218547
447	Botrytis virus F	1.20222	0.804239	0.687301	1.47355	1.06143	1.00926	1.05986	0.846501	0.947068	1.02014	1.12973	0.868949	0.751413	1.16991	1.08187	0.895861	0.2474	0.218837	0.2058	0.327963
448	Duck hepatitis B virus	1.07429	1.02598	0.826642	1.11485	1.23752	1.10348	0.992049	0.580309	0.950021	0.902764	1.11092	1.01813	0.709984	0.983694	1.08417	1.28771	0.292699	0.274529	0.205154	0.227618
449	Ground squirrel hepatitis virus	1.10732	0.940515	0.773398	1.20725	1.16156	1.1062	1.14443	0.444123	0.906089	1.01673	1.13424	0.945868	0.779996	0.946175	0.990909	1.40183	0.265177	0.300513	0.202356	0.231954
450	Hepatitis B virus	1.0696	1.0519	0.729518	1.1249	1.18593	1.06516	1.15718	0.523441	0.871505	0.999845	1.17474	0.980888	0.814924	0.849944	0.97464	1.44819	0.225505	0.281804	0.22084	0.271851
451	Heron hepatitis B virus	1.15654	1.04974	0.773382	1.0642	1.13987	1.15151	1.0378	0.597107	0.944756	0.91734	1.08288	1.04962	0.721913	0.872694	1.12032	1.3248	0.29336	0.256359	0.207136	0.243145
452	Parrot hepatitis B virus	1.11413	1.04968	0.782412	1.10979	1.10435	1.19795	1.00226	0.645171	0.940436	0.905593	1.14057	0.973889	0.822276	0.857697	1.09161	1.26136	0.302493	0.281496	0.202756	0.213255
453	Ross's goose hepatitis B virus	1.18399	1.0002	0.753118	1.11831	1.11689	1.23173	1.02979	0.562257	0.963486	0.888918	1.09235	1.03541	0.69744	0.902388	1.14578	1.27683	0.300199	0.262425	0.210073	0.227303
454	Sheldgoose hepatitis B virus	1.15703	1.07412	0.718584	1.12578	1.11287	1.26716	1.02947	0.521151	0.994672	0.783625	1.15103	1.00421	0.672019	0.941183	1.13704	1.31529	0.306129	0.283186	0.201573	0.209112
455	Snow goose hepatitis B virus	1.0624	1.01696	0.824043	1.15451	1.22362	1.15793	0.986392	0.549737	0.986416	0.903379	1.11535	0.955664	0.691504	0.94034	1.07985	1.35964	0.301257	0.270503	0.203373	0.224868
456	Woodchuck hepatitis virus	1.10689	0.980519	0.704137	1.2421	1.12699	1.08063	1.15075	0.517031	0.92836	0.94371	1.24762	0.862921	0.774427	1.00329	0.940286	1.40744	0.254288	0.300933	0.198917	0.245862
457	Bat hepevirus	1.0535	0.824315	0.735667	1.33967	0.981815	1.10208	1.29208	0.676167	1.03045	1.00615	1.03101	0.933198	0.936512	1.08054	0.96089	1.01852	0.208652	0.275162	0.254709	0.261477
458	Cutthroat trout virus	1.00645	1.17689	0.633629	1.24218	1.13968	0.910014	1.27234	0.580202	0.840529	1.01461	0.976637	1.20155	0.998125	0.909378	1.04256	1.086	0.27606	0.229959	0.19015	0.30383
459	Hepatitis E virus	1.05288	0.803145	0.952913	1.22541	1.03311	1.1154	1.01301	0.816558	1.06387	0.967428	0.972493	0.994524	0.866016	1.06858	1.04803	1.01266	0.171405	0.249164	0.258361	0.32107
460	Cryphonectria hypovirus 1	1.10345	1.08993	0.634528	1.16093	0.922551	1.01209	1.115	0.949698	0.991191	0.984624	1.13048	0.901006	0.993441	0.924434	1.08651	0.999312	0.245563	0.231349	0.26551	0.257578
461	Cryphonectria hypovirus 3	1.05579	1.09863	0.621085	1.25077	1.16469	0.964436	1.16598	0.670355	0.886864	1.08017	1.13642	0.917349	0.917618	0.835995	1.14316	1.08108	0.260741	0.279824	0.249617	0.209817
462	Cryphonectria hypovirus 4	1.08821	0.933111	0.590371	1.27082	1.04218	1.15016	1.14721	0.727416	0.866665	1.12122	1.08233	0.936823	0.982727	0.830365	1.12899	1.08329	0.20024	0.231173	0.295442	0.273145
463	Sclerotinia sclerotiorum hypovirus 1	1.14673	0.965871	0.7218	1.22398	1.09848	0.994598	1.1529	0.690067	0.934791	1.07339	1.08575	0.898945	0.829946	0.948581	1.07928	1.13883	0.302069	0.268059	0.230408	0.199463
464	Valsa ceratosperma hypovirus 1	1.08422	1.06929	0.544777	1.3238	1.1279	0.957701	1.23821	0.650023	0.895524	1.09189	1.10808	0.919422	0.906907	0.867332	1.1677	1.04173	0.261134	0.268888	0.25055	0.219428
465	Raspberry bushy dwarf virus	1.08686	1.03837	0.784725	1.10624	1.11365	1.16146	0.908311	0.819967	0.892244	0.979696	1.18826	0.938956	0.918776	0.839897	1.13294	1.08603	0.270182	0.300391	0.233594	0.195833
466	Brevicoryne brassicae picorna-like virus	0.95887	0.966424	1.03655	1.04742	1.09516	1.35725	0.832809	0.787417	0.964234	0.842653	1.08544	1.05949	1.05853	1.02539	0.926607	0.992023	0.313949	0.350491	0.176621	0.158939
467	Ectropis obliqua picorna-like virus	1.10702	0.792371	0.883872	1.18157	0.932437	1.16391	1.13655	0.785473	1.01548	1.10614	0.952714	0.953593	0.919882	0.972594	1.0726	1.02615	0.284437	0.270172	0.248456	0.196934
468	Infectious flacherie virus	1.12061	0.729483	0.86739	1.18245	0.817272	1.3033	1.02437	0.982218	1.10234	1.05727	0.982228	0.866474	0.872144	1.04597	1.15339	0.949658	0.27886	0.292642	0.259067	0.16943
469	Perina nuda virus	1.13574	0.763084	0.913842	1.13014	0.950859	1.16256	1.1089	0.804286	0.959872	1.18672	0.91767	0.994604	0.932329	0.92548	1.10512	1.01321	0.282925	0.275538	0.249789	0.191748
470	Sacbrood virus	1.07057	0.785268	1.00052	1.05652	0.923983	1.312	1.02389	0.85425	1.03391	1.03087	0.972476	0.972342	0.922482	1.01424	1.0176	1.0635	0.29846	0.295403	0.243093	0.163043
471	Slow bee paralysis virus	0.98181	0.857999	0.992471	1.13279	0.96606	1.29537	1.08491	0.734839	1.08299	0.843562	0.944365	1.06038	0.935719	1.21747	1.02933	0.90646	0.302998	0.322251	0.223672	0.151078
472	Spodoptera exigua iflavirus 1	0.989165	0.86092	0.85037	1.38521	1.13459	1.21537	0.853826	0.742528	0.997711	1.0002	1.13736	0.804607	0.878577	1.01622	1.22188	0.87628	0.274089	0.335073	0.18846	0.202378
473	Varroa destructor virus-1	1.00543	0.884122	0.950503	1.13858	0.861058	1.16177	1.05078	1.01837	1.07878	0.930021	0.986254	0.955463	0.989124	1.14156	1.05281	0.845686	0.292128	0.321994	0.226068	0.15981
474	Acinetobacter phage AP205	1.1184	1.02842	0.757002	1.11284	0.952903	0.952774	1.03326	1.06734	0.974566	0.990045	1.2276	0.76345	0.920591	1.02348	1.01389	1.06734	0.268276	0.293112	0.216261	0.222352
475	Caulobacter phage phiCb5	0.967655	1.29085	0.763286	0.961145	1.25878	0.92175	0.95769	0.845526	0.867965	0.939621	1.09603	1.11026	0.896801	0.833031	1.2009	1.09054	0.232589	0.262095	0.252259	0.253057
476	Enterobacteria phage BZ13	1.02062	1.06546	0.891521	1.02174	1.10842	0.962721	0.877446	1.03809	0.989631	0.946073	1.22164	0.835574	0.87703	1.01793	1.0257	1.10073	0.243508	0.277842	0.236872	0.241777
477	Enterobacteria phage C-1 INW-2012	1.0519	1.10707	0.93647	0.904065	1.05393	1.02648	0.866708	1.05113	0.902261	1.02473	1.10973	0.968236	0.990578	0.833155	1.08985	1.08355	0.2478	0.267953	0.244962	0.239285
478	Enterobacteria phage FI sensu lato	1.04872	1.05168	0.968297	0.936172	0.986194	0.914664	0.866275	1.21735	0.95695	1.0133	1.09246	0.940171	1.00683	1.01693	1.06771	0.915546	0.244855	0.252572	0.262161	0.240412
479	Enterobacteria phage Hgal1	1.02531	1.08245	0.928638	0.966417	1.11766	0.928732	0.879692	1.06633	0.949366	0.926484	1.11536	1.00465	0.910078	1.05654	1.07838	0.963494	0.252386	0.268389	0.241437	0.237788
480	Enterobacteria phage M	0.913141	1.13361	1.01695	0.950888	1.1119	0.967837	0.780082	1.12402	0.960209	1.03336	1.11476	0.893346	1.03013	0.843016	1.08844	1.0357	0.240235	0.280176	0.238179	0.24141
481	Enterobacteria phage MS2	0.990789	1.14266	0.949013	0.91211	1.05072	0.922757	0.92566	1.09797	0.939229	0.985232	1.13671	0.945488	1.01346	0.957624	1.00083	1.03029	0.233959	0.244887	0.259737	0.261418
482	Enterobacteria phage Qbeta	1.02434	1.03801	0.996913	0.939751	0.998227	0.932195	0.919398	1.1483	0.989715	1.04664	1.0129	0.9502	0.985678	0.979074	1.07048	0.968178	0.241044	0.273547	0.245552	0.239858
483	Pseudomonas phage PRR1	1.0767	1.21374	0.794614	0.913698	1.02532	0.964337	0.932658	1.07779	0.933563	1.08427	1.10635	0.875531	0.961787	0.726235	1.17807	1.13534	0.247971	0.260006	0.246292	0.245732
484	Barley yellow dwarf virus-GAV	1.1116	1.02247	0.739923	1.20313	1.06218	1.04504	1.14337	0.713634	0.916223	0.99833	1.04593	1.0217	0.936887	0.936264	1.03647	1.07781	0.300264	0.219349	0.237995	0.242392
485	Barley yellow dwarf virus-MAV	1.07739	1.02019	0.783729	1.17733	1.11031	1.03087	1.12393	0.71548	0.948425	0.989486	0.999696	1.05902	0.885633	0.961738	1.07999	1.04142	0.29926	0.223213	0.241798	0.235729
486	Barley yellow dwarf virus-PAS	1.09459	1.02692	0.688242	1.26706	1.06543	1.0722	1.13329	0.699035	0.90416	0.955372	1.09456	1.02005	0.95939	0.955945	1.03764	1.03782	0.292713	0.2223	0.238806	0.246181
487	Beet chlorosis virus	1.17537	1.11071	0.702416	1.08962	1.06665	1.08393	1.03348	0.80652	0.915871	0.986393	1.09676	0.975519	0.864726	0.822334	1.14018	1.13667	0.297611	0.234418	0.233206	0.234765
488	Beet mild yellowing virus	1.25189	1.15154	0.592647	1.07441	1.04824	1.03974	1.03421	0.871844	0.882443	0.903651	1.17902	1.00407	0.839767	0.923307	1.15754	1.05201	0.281894	0.237504	0.238378	0.242223
489	Beet western yellows virus	1.26764	1.14314	0.589841	1.06453	1.02913	1.07112	1.03996	0.854551	0.876088	0.875752	1.16732	1.05609	0.866552	0.935537	1.13995	1.03248	0.274974	0.222026	0.24497	0.25803
490	Brassica yellows virus	1.20012	1.22637	0.621408	1.02432	1.08736	1.03333	0.95538	0.934435	0.859793	0.913304	1.16532	1.02786	0.883597	0.849761	1.21403	1.01236	0.286798	0.229792	0.234733	0.248676
491	Carrot red leaf virus	1.23614	1.09312	0.707191	1.02453	1.0654	1.1304	1.00448	0.796205	0.869201	0.921399	1.15636	1.02062	0.857455	0.870271	1.09537	1.15951	0.28831	0.235716	0.235191	0.240783
492	Cereal yellow dwarf virus - RPS	1.1333	1.21418	0.646959	0.991649	1.04033	0.956182	1.08158	0.92688	0.91477	0.866305	1.17094	1.05733	0.914177	0.977631	1.07481	1.03189	0.249912	0.234899	0.24267	0.272519
493	Cereal yellow dwarf virus - RPV	1.14752	1.24701	0.595289	1.00585	1.03464	0.972456	1.04602	0.946912	0.898602	0.870395	1.23694	0.994501	0.920763	0.919225	1.10404	1.05993	0.254936	0.241831	0.237812	0.26542
494	Chickpea chlorotic stunt virus	1.12885	1.13958	0.697574	1.113	1.09502	1.12782	1.00122	0.787353	0.912757	0.850782	1.14263	1.04901	0.892143	0.92761	1.12479	1.02144	0.29661	0.241695	0.241356	0.220339
495	Cotton leafroll dwarf virus	1.14764	1.18169	0.635413	1.04265	1.12371	1.08668	0.990999	0.799426	0.890126	0.848675	1.20007	1.05736	0.842034	0.889157	1.15986	1.10477	0.25537	0.243778	0.247528	0.253324
496	Cucurbit aphid-borne yellows virus	1.20086	1.15544	0.66431	1.02586	1.01914	1.05642	1.0124	0.912632	0.990738	0.825301	1.16328	1.00714	0.809391	0.994067	1.11097	1.05793	0.272888	0.225789	0.249074	0.252249
497	Melon aphid-borne yellows virus	1.23035	1.1031	0.666636	1.06348	1.01996	1.06836	1.02182	0.889919	1.01165	0.847367	1.16003	0.96795	0.76843	1.01152	1.08673	1.093	0.278111	0.216778	0.250793	0.254318
498	Pepper vein yellows virus	1.13175	1.13767	0.706358	1.06806	1.14908	1.18695	0.955336	0.728269	0.870921	0.793374	1.14631	1.16071	0.875926	0.919505	1.14908	1.02803	0.277226	0.228219	0.248398	0.246156
499	Potato leafroll virus	1.15084	1.09557	0.692326	1.10981	1.12463	1.06584	1.02856	0.781724	0.879941	0.871782	1.17504	1.04636	0.866563	0.986722	1.05879	1.07245	0.278103	0.227326	0.24169	0.252881
500	Rose spring dwarf-associated virus	1.08585	1.06281	0.658704	1.20047	1.07357	1.08386	1.09239	0.736533	0.850609	0.966023	1.12324	1.06907	0.989097	0.883253	1.14826	0.975258	0.252238	0.263258	0.241391	0.243113
501	Soybean dwarf virus	1.08609	1.11207	0.768431	1.10157	0.964836	1.08769	1.12515	0.794071	0.9533	0.888843	1.05968	1.07743	0.998026	0.939708	1.06264	0.977399	0.299163	0.25645	0.231676	0.212711
502	Suakwa aphid-borne yellows virus	1.23633	1.09134	0.630562	1.0794	1.01007	1.10666	0.97986	0.904263	0.98933	0.838781	1.20579	0.951305	0.774801	0.979618	1.14993	1.07488	0.267434	0.236345	0.245792	0.250429
503	Turnip yellows virus	1.20035	1.20394	0.615353	1.03813	1.06374	1.10305	0.955866	0.881482	0.921649	0.86028	1.17737	1.0169	0.831153	0.857897	1.20907	1.06981	0.279029	0.230278	0.238078	0.252615
504	Wheat yellow dwarf virus-GPV	1.21056	1.1005	0.660896	1.04322	0.999964	0.96208	1.08699	0.946298	0.865525	0.986771	1.19509	0.939441	0.927997	0.952085	1.03957	1.08448	0.259651	0.245549	0.230566	0.264234
505	Heterosigma akashiwo RNA virus	1.18468	0.888017	0.677517	1.21788	0.884017	1.04111	1.14051	0.947926	0.92539	0.99928	1.17922	0.901652	0.971659	1.08701	1.05016	0.908724	0.256667	0.274601	0.256667	0.212065
506	Rosellinia necatrix megabirnavirus 1/W779	1.02414	0.808506	0.744861	1.32199	1.09279	0.836508	1.14884	0.93946	1.01592	1.08844	1.1888	0.775577	0.891463	1.24056	0.969472	0.924113	0.212898	0.260319	0.290236	0.236546
507	Botrytis cinerea mitovirus 1	1.00546	1.06025	0.945556	1.04383	1.12735	1.11515	1.00415	0.623091	1.01264	0.965778	0.962127	1.0876	0.842847	0.843769	1.18029	1.09115	0.342246	0.326203	0.168627	0.162923
508	Clitocybe odora virus	0.985239	1.2212	0.927868	0.892546	1.1235	1.13285	0.918654	0.794232	0.986676	0.909232	1.03981	1.05622	0.916669	0.660894	1.13532	1.28831	0.265073	0.306773	0.215405	0.212749
509	Cryphonectria parasitica mitovirus 1-NB631	1.05555	1.00507	0.952619	0.979177	1.0244	1.18741	0.978443	0.823586	0.992767	0.937675	1.03931	1.00779	0.890697	0.922416	1.03889	1.18634	0.308651	0.325513	0.190982	0.174853
510	Ophiostoma mitovirus 3a	0.965267	1.17472	0.959458	0.95489	1.31101	1.06407	0.853427	0.662833	0.971451	0.894392	1.02614	1.1082	0.807036	0.82065	1.16005	1.22839	0.30149	0.317157	0.195644	0.185709
511	Ophiostoma mitovirus 4	0.957333	1.09784	0.956629	1.13915	1.12418	1.28958	1.03848	0.323528	1.06324	0.900013	0.964061	1.0402	0.815989	0.754899	1.17465	1.1706	0.390535	0.342055	0.139284	0.128126
512	Ophiostoma mitovirus 5	1.03547	1.05579	0.903058	1.13815	1.0653	1.27127	0.991587	0.63101	1.0338	0.926565	1.0237	0.922131	0.767199	0.833834	1.16707	1.21848	0.394503	0.337106	0.14228	0.126112
513	Ophiostoma mitovirus 6	0.969245	1.15821	0.884585	1.19986	1.16748	1.05868	1.06914	0.419427	1.0183	0.93856	1.01472	0.982949	0.872623	0.758964	1.14554	1.13944	0.376014	0.331199	0.153649	0.139138
514	Saccharomyces 20S RNA narnavirus	1.02719	1.21541	0.739211	0.918931	1.06348	1.00122	0.91649	0.993812	0.898281	1.13034	1.04143	0.927656	0.976365	0.740671	1.27845	1.11485	0.177009	0.240255	0.288385	0.294352
515	Saccharomyces 23S RNA narnavirus	0.991096	1.2872	0.638461	0.934212	1.00889	1.0671	0.865273	1.00282	1.0501	0.938488	1.17008	0.921542	0.969371	0.740175	1.32514	1.09389	0.175372	0.234867	0.293324	0.296437
516	Thielaviopsis basicola mitovirus	1.01742	1.01818	0.958496	1.03793	1.03855	1.39935	0.984852	0.587124	1.02848	0.89703	0.992639	1.05862	0.873383	0.795879	1.11126	1.19216	0.350483	0.323895	0.168508	0.157113
517	Tuber aestivum mitovirus	1.04919	1.13881	0.920377	0.91541	1.31211	1.20356	0.852519	0.563329	0.936301	0.877016	1.01474	1.18919	0.727634	0.779995	1.23564	1.25992	0.302011	0.298851	0.204885	0.194253
518	Barfin flounder nervous necrosis virus	1.00282	1.02897	0.704101	1.24817	0.98111	0.868111	1.19004	0.987474	0.988997	1.10201	1.01312	0.883587	1.02335	1.02784	1.04256	0.901408	0.238421	0.227393	0.250331	0.283855
519	Barfin flounder virus BF93Hok	0.998334	1.03317	0.697097	1.25398	0.985432	0.861162	1.19573	0.980494	0.986535	1.1045	1.01276	0.882883	1.02493	1.03014	1.0424	0.904394	0.238032	0.227443	0.249945	0.28458
520	Black beetle virus	1.20275	0.894476	0.685716	1.25381	0.776982	1.12151	1.10281	0.984836	1.01	1.00619	1.11946	0.850919	1.01372	0.977318	1.07537	0.925995	0.273474	0.2404	0.242397	0.243729
521	Boolarra virus	1.17189	0.855906	0.811637	1.20937	0.838075	1.05586	1.05927	1.02135	1.01711	1.09596	1.01456	0.868988	0.990021	0.963142	1.0931	0.939515	0.28553	0.220284	0.247416	0.24677
522	Epinephelus tauvina nervous necrosis virus	0.954232	1.00558	0.605288	1.4171	1.00895	0.861205	1.23825	0.912497	0.956746	1.10067	1.06405	0.870083	1.06937	1.05387	1.05228	0.825971	0.238316	0.236993	0.248898	0.275794
523	Flock house virus	1.18102	0.911398	0.695959	1.25372	0.819877	1.09333	1.09012	0.981558	0.986504	1.0343	1.10832	0.856278	1.02155	0.955232	1.08617	0.927315	0.276237	0.237852	0.24118	0.24473
524	Macrobrachium rosenbergii nodavirus	1.056	1.04132	0.916364	0.989092	0.90248	0.903627	1.31151	0.778363	1.01182	0.99399	0.949123	1.07025	1.00364	1.05184	0.867769	1.14601	0.299574	0.297872	0.196596	0.205957
525	Nodamura virus	1.1423	1.06302	0.635767	1.12233	0.845424	0.934797	1.10001	1.11058	1.05381	0.976646	1.12947	0.871785	1.00009	1.03771	1.08528	0.889861	0.229515	0.220485	0.269824	0.280176
526	Pariacato virus	1.06898	0.919818	0.813112	1.2029	0.940628	1.00268	1.09668	0.947025	0.905694	1.06494	1.06064	0.959203	1.09283	1.00212	0.99917	0.923731	0.260528	0.220731	0.266775	0.251967
527	Penaeus vannamei nodavirus	0.996257	1.01246	0.852359	1.1561	0.994122	1.08583	1.10026	0.814994	0.968733	1.02771	1.0643	0.941995	1.04716	0.864524	1.01535	1.05243	0.259665	0.285282	0.232417	0.222636
528	Redspotted grouper nervous necrosis virus	0.960933	1.01029	0.604015	1.40181	1.01705	0.855803	1.22655	0.929694	0.933478	1.11166	1.07468	0.871495	1.07546	1.04471	1.05692	0.820508	0.237057	0.237057	0.250716	0.275171
529	Santeuil nodavirus	0.984441	1.19876	0.646452	1.17508	0.892168	0.980833	1.16334	0.918145	0.972671	1.04757	0.954118	1.01733	1.18236	0.8028	1.13731	0.941914	0.2783	0.191212	0.228944	0.301544
530	Striped Jack nervous necrosis virus	1.0475	0.999673	0.678858	1.25574	0.999673	0.865349	1.14137	1.02159	0.916049	1.14806	1.08657	0.833109	1.0288	1.0154	1.05726	0.898381	0.233878	0.231007	0.252871	0.282244
531	Tiger puffer nervous necrosis virus	0.987876	0.991578	0.718038	1.28007	0.971547	0.914495	1.16577	0.96935	1.01232	1.05724	1.07794	0.857233	1.02549	1.04933	1.02266	0.896755	0.231584	0.242832	0.253419	0.272166
532	Citrus psorosis virus	1.10478	1.21116	0.529513	1.24339	1.01802	0.914043	1.45131	0.330309	0.973159	0.791623	1.02297	1.32937	0.795532	1.017	1.32164	0.891096	0.262613	0.344437	0.159444	0.233506
533	Lettuce ring necrosis virus	1.03417	1.22253	0.674481	1.24793	1.07742	0.931583	1.26194	0.416041	0.937712	0.857057	1.12395	1.09121	0.934178	0.818396	1.2283	0.961532	0.285634	0.369416	0.154205	0.190744
534	Mirafiori lettuce big-vein virus	1.07637	1.21633	0.627054	1.18114	1.15154	1.00012	1.1191	0.481574	0.908453	0.779167	1.21838	1.10986	0.799213	0.908285	1.28413	1.07598	0.272051	0.352816	0.170457	0.204676
535	Infectious salmon anemia virus	1.11472	1.17689	0.588838	1.31779	1.29458	0.872618	1.24099	0.506673	0.813948	1.10547	1.02508	1.05989	0.939259	0.791299	1.16451	0.982028	0.338915	0.228017	0.25565	0.177418
536	Influenza A virus (A/Goose/Guangdong/1/96(H5N1))	1.07715	1.17256	0.57847	1.34457	1.15296	1.08478	1.25464	0.451498	1.05503	0.881265	1.02478	1.01128	0.736555	0.930638	1.16006	1.09274	0.326858	0.232082	0.246799	0.19426
537	Influenza A virus (A/Hong Kong/1073/99(H9N2))	1.09198	1.1094	0.60613	1.3533	1.15049	1.08964	1.24917	0.450311	1.04606	0.910162	1.00622	1.0208	0.733256	0.948594	1.16163	1.0771	0.329308	0.230256	0.244555	0.195881
538	Influenza A virus (A/Korea/426/1968(H2N2))	1.09546	1.14444	0.600664	1.32884	1.12243	1.10329	1.28175	0.426588	1.04247	0.887141	1.00411	1.03929	0.758449	0.934247	1.15563	1.07809	0.328357	0.236352	0.244986	0.190305
539	Influenza A virus (A/New York/392/2004(H3N2))	1.13465	1.13193	0.577404	1.35149	1.1092	1.11038	1.26104	0.433199	1.01325	0.892814	1.05582	0.997375	0.761125	0.934034	1.12205	1.11965	0.336171	0.234534	0.236516	0.192779
540	Influenza A virus (A/Puerto Rico/8/1934(H1N1))	1.10102	1.1508	0.567671	1.36221	1.13287	1.10758	1.24736	0.452449	1.01633	0.890807	1.05067	1.00363	0.777304	0.919185	1.15266	1.0756	0.329703	0.236459	0.242788	0.191051
541	Influenza B virus	1.11461	0.979233	0.697205	1.37013	1.24734	1.18563	1.1645	0.331048	0.966909	0.922854	1.07266	0.981627	0.738944	1.00011	1.07516	1.16085	0.358566	0.239828	0.225021	0.176585
542	Influenza C virus (C/Ann Arbor/1/50)	1.23212	1.05933	0.606737	1.35663	1.24918	1.17883	1.16729	0.266026	0.912613	0.807095	1.11052	1.06015	0.678316	1.12944	1.15671	1.02426	0.368379	0.258861	0.210593	0.162166
543	Thogoto virus	1.06201	1.1254	0.646657	1.26784	1.25658	1.11641	1.22808	0.382497	0.912621	0.922976	0.909068	1.26619	0.814249	0.882085	1.19101	1.03004	0.311804	0.207719	0.244965	0.235513
544	Cassava virus C	1.09739	1.15634	0.714806	1.02171	1.1336	1.12653	0.881255	0.856619	0.954215	0.874554	1.1643	1.01683	0.815402	0.830953	1.24655	1.10945	0.242192	0.249845	0.252947	0.255016
545	Epirus cherry virus	1.03603	1.25012	0.810265	0.883131	1.10383	1.02323	0.96789	0.913935	0.993721	0.941004	0.985148	1.08151	0.869544	0.797453	1.21885	1.12287	0.23334	0.235863	0.26256	0.268236
546	Ourmia melon virus	1.0406	1.23431	0.798109	0.926482	1.1153	1.09276	0.874873	0.925213	1.05477	0.813535	1.11158	1.0305	0.797992	0.866223	1.20386	1.11456	0.248557	0.235985	0.25845	0.257007
547	Avian metapneumovirus	1.14754	0.962554	0.691261	1.36125	1.11026	1.0866	1.38048	0.226901	0.874675	0.977253	1.00426	1.13818	0.956376	1.00341	0.997986	1.04486	0.355128	0.231327	0.228413	0.185133
548	Avian paramyxovirus 4	1.00995	1.07605	0.731815	1.24951	1.06065	1.09538	1.25214	0.506282	1.05152	0.942259	0.968349	1.04468	0.857856	0.885683	1.07184	1.19195	0.28542	0.251994	0.222887	0.2397
549	Avian paramyxovirus 6	0.966391	1.06381	0.761676	1.26828	1.07703	1.04052	1.25808	0.559823	1.06359	0.931327	0.957962	1.05312	0.881255	0.97969	1.04863	1.08329	0.291882	0.244642	0.234848	0.228628
550	Beilong virus	0.96851	1.02591	0.841981	1.22773	1.19258	1.07042	1.17729	0.457926	1.03638	0.985282	0.919983	1.07742	0.810442	0.922687	1.13701	1.1201	0.299656	0.272538	0.221528	0.206277
551	Bovine parainfluenza virus 3	0.991833	1.19531	0.84763	1.1406	0.970276	1.04806	1.30626	0.383382	1.12756	0.93919	0.90072	1.07898	0.782273	0.810923	1.13289	1.20257	0.380176	0.260223	0.189441	0.17016
552	Bovine respiratory syncytial virus	0.954512	0.972573	0.927941	1.26628	1.00794	1.15155	1.28063	0.206199	1.03213	0.959426	0.948543	1.10099	0.998835	0.986476	0.957202	1.11181	0.375429	0.288771	0.167635	0.168164
553	Canine distemper virus	1.01075	1.15171	0.775102	1.15504	1.09633	1.13612	1.18162	0.490053	1.04477	0.882085	0.963451	1.11426	0.828225	0.847585	1.14604	1.15374	0.306501	0.263735	0.215934	0.21383
554	Dolphin morbillivirus	0.977594	1.16827	0.8482	1.08481	1.08824	1.13442	1.18177	0.516085	1.06571	0.883837	0.899362	1.17195	0.852663	0.842329	1.15268	1.10348	0.312954	0.26105	0.221755	0.204241
555	Fer-de-Lance paramyxovirus	0.942753	1.1808	0.815654	1.15813	1.11292	1.06191	1.22947	0.502552	1.07014	0.972073	0.877537	1.11845	0.865478	0.786114	1.16851	1.10283	0.318052	0.250683	0.228703	0.202562
556	Goose paramyxovirus SF02	0.936834	1.12268	0.80124	1.19532	1.10891	1.02279	1.23396	0.555754	1.0854	0.907516	0.904598	1.13208	0.840611	0.966793	1.08668	1.09127	0.294892	0.2396	0.226172	0.239336
557	Hendra virus	0.971872	1.23213	0.78448	1.16964	1.09476	1.06017	1.23202	0.447973	1.06426	0.894162	0.926584	1.12813	0.848806	0.804091	1.19344	1.07199	0.329659	0.275913	0.206318	0.18811
558	Human metapneumovirus	1.06691	1.0504	0.807639	1.24655	1.10309	0.978923	1.30104	0.28339	0.947393	0.911068	0.998174	1.15452	0.922635	1.12902	0.987673	1.01156	0.380502	0.255268	0.191376	0.172853
559	Human parainfluenza virus 1	0.967767	1.21173	0.849972	1.13059	1.10157	1.01171	1.23756	0.394037	1.05995	0.934657	0.922108	1.13065	0.832452	0.826923	1.12791	1.14641	0.367628	0.259936	0.19109	0.181346
560	Human parainfluenza virus 2	0.973023	1.13534	0.820673	1.21745	1.07473	1.00683	1.26075	0.390316	1.0922	0.874134	0.932714	1.12177	0.787025	1.00716	1.11086	1.13011	0.329158	0.286783	0.178129	0.205931
561	Human parainfluenza virus 3	0.962626	1.25919	0.811419	1.22227	1.02732	0.94062	1.30574	0.358938	1.13411	0.928027	0.918498	1.04176	0.743528	0.824469	1.17499	1.16555	0.387013	0.267753	0.180636	0.164597
562	Human respiratory syncytial virus	0.974499	1.01754	0.889584	1.29558	1.01087	0.986857	1.29254	0.276356	1.01938	0.965121	0.965678	1.09024	0.98524	1.07029	0.947237	1.07676	0.387718	0.276716	0.15757	0.177997
563	J-virus	0.956979	1.15241	0.738944	1.30601	1.14249	1.07415	1.26011	0.35921	1.0505	0.951988	0.951426	1.05364	0.847115	0.810427	1.16357	1.12343	0.320302	0.27018	0.212778	0.196739
564	Mapuera virus	0.958815	1.0913	0.778611	1.25283	1.16194	1.04242	1.18975	0.494288	1.0689	0.866995	0.959522	1.11734	0.778376	1.02361	1.11838	1.08476	0.291554	0.26172	0.212708	0.234018
565	Measles virus	1.01145	1.14031	0.751961	1.15248	1.04791	1.18245	1.22238	0.493468	1.08279	0.871967	0.926389	1.13842	0.838166	0.834756	1.11188	1.18972	0.291494	0.234239	0.235875	0.238392
566	Menangle virus	0.981938	1.08743	0.755824	1.29536	1.08968	1.11338	1.2101	0.455937	1.09201	0.857314	0.966053	1.08043	0.793931	0.983789	1.14527	1.06443	0.310067	0.266499	0.208366	0.215068
567	Mossman virus	0.915262	1.11331	0.882921	1.17553	1.14393	1.02961	1.23281	0.436355	1.06777	0.924374	0.904884	1.12833	0.869559	0.93908	1.06956	1.12283	0.315856	0.271592	0.21033	0.202222
568	Mumps virus	0.979825	1.11223	0.758426	1.26795	1.06382	1.07522	1.25113	0.457216	1.09261	0.859316	0.970702	1.07512	0.818336	0.983663	1.08859	1.12278	0.307397	0.267681	0.204173	0.220749
569	Nariva virus	0.889654	1.09082	0.863951	1.21646	1.10712	1.19106	1.19286	0.445225	1.12789	0.84678	0.909906	1.11656	0.85848	0.914443	1.08935	1.12721	0.296151	0.260474	0.227481	0.215894
570	Newcastle disease virus B1	0.93841	1.11342	0.80949	1.19273	1.14317	1.03316	1.18732	0.573171	1.05582	0.908181	0.936166	1.11503	0.849619	0.96105	1.09526	1.08094	0.291387	0.246806	0.228632	0.233175
571	Nipah virus	0.990344	1.21628	0.785205	1.17975	1.12388	1.02928	1.21076	0.441849	1.05022	0.905182	0.952463	1.09718	0.815316	0.830918	1.18895	1.0933	0.338485	0.279842	0.199386	0.182287
572	Parainfluenza virus 5	0.94161	1.13445	0.764755	1.28712	1.09914	1.03173	1.25788	0.452556	1.11863	0.893451	0.946476	1.03863	0.794359	0.953599	1.1142	1.14268	0.310376	0.266955	0.20694	0.215729
573	Peste-des-petits-ruminants virus	1.01066	1.15749	0.779779	1.0966	1.04639	1.20099	1.16333	0.556175	1.08187	0.866442	0.906735	1.16913	0.844413	0.808785	1.1583	1.15018	0.289754	0.229245	0.239717	0.241284
574	Pneumonia virus of mice J3666	0.988218	0.917272	0.859967	1.31354	1.15379	1.13015	1.28903	0.2179	0.957622	1.00434	0.927667	1.16622	0.936376	0.979719	1.02434	1.06593	0.32395	0.273967	0.206114	0.195969
575	Porcine rubulavirus	0.966267	1.04959	0.788347	1.24822	1.07631	1.04577	1.19989	0.613903	1.09978	0.908629	0.936766	1.06583	0.830597	1.00864	1.10058	1.05694	0.279776	0.253294	0.223584	0.243347
576	Respiratory syncytial virus	0.946808	1.00693	0.892089	1.35515	1.00023	1.05384	1.28659	0.225337	1.04734	0.969991	0.964503	1.03795	0.977457	1.00203	0.95761	1.14409	0.388651	0.27931	0.156013	0.176025
577	Rinderpest virus (strain Kabete O)	0.9621	1.13406	0.796675	1.14759	1.10383	1.13534	1.20192	0.508722	1.07797	0.896124	0.877402	1.1835	0.833019	0.856622	1.13922	1.14083	0.290266	0.22982	0.235172	0.244742
578	Sendai virus	0.869439	1.19357	0.85788	1.13039	1.23768	1.05621	1.17728	0.505604	1.04611	0.937748	0.844549	1.19682	0.866087	0.837752	1.17209	1.06387	0.298037	0.24103	0.246945	0.213989
579	Simian virus 41	0.963958	1.02716	0.845955	1.24381	1.11458	1.10583	1.20201	0.440325	1.05864	0.896965	0.963367	1.0895	0.837045	1.00343	1.03497	1.15547	0.304725	0.266667	0.206472	0.222136
580	Tioman virus	0.938145	1.11339	0.774049	1.28111	1.19206	1.02977	1.18812	0.457123	1.0442	0.889664	0.965359	1.11243	0.809428	0.985416	1.13168	1.06495	0.302603	0.263239	0.210153	0.224005
581	Tupaia paramyxovirus	1.00844	1.07857	0.802266	1.24636	1.13179	1.04367	1.21279	0.402229	1.00752	0.934432	0.993283	1.0675	0.841633	0.955661	1.07879	1.13739	0.331993	0.277871	0.1937	0.196437
582	Amasya cherry disease-associated mycovirus	1.16974	1.13059	0.568837	1.19892	1.02029	0.845684	1.08449	1.11597	0.885303	1.10298	1.14578	0.747388	0.90995	0.941008	1.22	0.894064	0.269721	0.241083	0.175735	0.31346
583	Atkinsonella hypoxylon virus	1.13394	1.16627	0.778503	0.954877	1.05349	1.04728	0.987503	0.874236	0.858536	0.946782	1.11435	1.10615	0.954877	0.767018	1.17931	1.04785	0.301229	0.299099	0.185913	0.213759
584	Beet cryptic virus 1	1.1082	1.01341	0.668554	1.28729	1.11675	0.965877	0.993732	0.890159	0.892694	1.04272	1.23312	0.758263	0.803878	0.978683	1.17445	1.08178	0.255078	0.267739	0.181482	0.2957
585	Blueberry latent virus	1.17184	1.02	0.812406	0.998669	1.22056	1.06895	1.15982	0.587596	1.01136	0.92551	0.881304	1.15194	0.676141	1.00495	1.18372	1.13581	0.262314	0.268143	0.279802	0.189741
586	Botryotinia fuckeliana partitivirus 1	1.06073	1.15584	0.586647	1.19545	1.11577	0.882102	1.03152	0.944642	0.747203	1.08562	1.30068	0.905148	1.07079	0.840097	1.15949	0.917676	0.24167	0.282792	0.233446	0.242092
587	Ceratocystis polonica partitivirus	1.02092	1.14015	0.755269	1.13979	1.09682	1.00853	0.893861	0.984728	0.93141	0.878711	1.21528	0.965319	0.91728	0.928016	1.27016	0.821251	0.270856	0.303044	0.159185	0.266915
588	Ceratocystis resinifera virus 1	1.07679	1.09874	0.74069	1.12746	1.07479	1.02567	0.897878	0.987086	0.900765	0.900902	1.27333	0.888233	0.890602	0.923743	1.22199	0.968127	0.268174	0.304743	0.15359	0.273493
589	Discula destructiva virus 1	1.06812	1.1129	0.734831	1.09358	1.04764	1.03719	0.965505	0.941524	0.825512	0.986802	1.21178	0.984097	1.06286	0.857833	1.0952	0.973	0.252417	0.260852	0.256943	0.229788
590	Discula destructiva virus 2	1.00701	1.22899	0.638847	1.14775	1.07285	0.900457	1.0867	0.928675	0.833673	1.03136	1.15403	0.982014	1.09437	0.83482	1.12865	0.929297	0.255307	0.255012	0.260024	0.229658
591	Fig cryptic virus	1.25423	0.901259	0.782019	1.08819	0.937726	0.801129	1.27822	0.894399	0.975509	1.17731	0.896095	0.987902	0.773187	1.09922	1.13054	1.0058	0.294118	0.271295	0.207007	0.22758
592	Fragaria chiloensis cryptic virus	1.0485	0.953373	0.870713	1.18578	1.08519	0.930574	0.98186	0.97619	0.957521	1.07197	1.01586	0.950991	0.88235	1.05636	1.20189	0.804603	0.283241	0.287088	0.186618	0.243053
593	Fusarium poae virus 1	0.997962	1.10321	0.759192	1.2161	1.07213	0.911132	0.967589	1.08935	0.958666	1.07115	1.1362	0.703709	0.93426	0.850727	1.30604	0.89911	0.258888	0.295807	0.147675	0.29763
594	Gremmeniella abietina RNA virus MS1	1.03451	1.1913	0.701554	1.06406	1.09343	0.929296	1.03194	0.936275	0.803722	0.956614	1.24659	1.01468	1.06406	0.896201	1.05512	0.981512	0.240448	0.268336	0.248573	0.242644
595	Gremmeniella abietina RNA virus MS2	0.994318	1.19	0.654819	1.12422	1.06282	0.88882	1.09193	0.962961	0.81237	1.00629	1.25327	0.963544	1.11145	0.898146	1.04886	0.941909	0.226314	0.266706	0.261657	0.245322
596	Mycovirus FusoV	0.949397	1.07697	0.733786	1.18139	1.09108	1.04693	0.896601	0.94643	0.925969	1.06623	1.1928	0.862951	1.02297	0.828715	1.21863	0.969825	0.207767	0.267638	0.267314	0.257282
597	Penicillium stoloniferum virus F	1.14386	1.10581	0.642055	1.14644	1.0896	0.973747	1.04935	0.840144	0.888755	0.973764	1.16309	0.972864	0.853733	0.903012	1.24509	0.992358	0.273482	0.300208	0.212766	0.213544
598	Penicillium stoloniferum virus S	1.019	1.2098	0.625584	1.08985	1.0505	0.969344	1.00039	0.974438	0.877758	0.926079	1.24917	0.999303	1.03639	0.858087	1.21227	0.91693	0.215827	0.286571	0.254496	0.243106
599	Persimmon cryptic virus	1.12801	1.13108	0.826233	0.940473	0.833136	0.969123	1.18726	0.966029	1.08992	0.961542	0.938502	1.02937	0.915559	0.940439	1.07523	1.0616	0.301173	0.246415	0.212516	0.239896
600	Pleurotus ostreatus virus 1	1.02163	1.23106	0.595618	1.12253	1.11557	0.84288	0.890783	1.32801	0.959996	0.99119	1.34021	0.533986	0.785773	0.989823	1.32671	0.837784	0.253817	0.248949	0.158442	0.338792
601	Primula malacoides virus China/Mar2007	1.06116	0.922617	0.779101	1.43381	1.07988	1.07016	0.859805	0.969041	0.900836	0.988347	1.26831	0.718085	0.923391	1.06159	1.19849	0.674643	0.282214	0.307562	0.148078	0.262146
602	Raphanus sativus cryptic virus 1	1.04868	1.03724	0.743974	1.2454	1.21807	1.0264	0.784734	0.935254	0.907969	0.969582	1.26339	0.804029	0.685268	0.945646	1.36441	1.03447	0.258682	0.264424	0.17364	0.303254
603	Raphanus sativus cryptic virus 2	1.04697	1.11134	0.770231	1.10602	1.09031	0.908038	0.949794	1.04801	0.877443	1.01541	1.13575	0.97256	0.988194	0.94279	1.20582	0.814861	0.268685	0.279483	0.19945	0.252382
604	Raphanus sativus cryptic virus 3	1.11545	1.12634	0.88022	0.857578	0.920703	0.988696	1.08508	0.990228	1.07363	0.910929	0.908876	1.1471	0.828007	0.970156	1.19231	0.999099	0.288401	0.275549	0.192476	0.243574
605	Rhizoctonia solani virus 717	1.0319	1.14771	0.730851	1.15893	1.06612	0.803772	0.946873	1.3314	1.0111	1.05645	1.14391	0.616475	0.803853	0.983419	1.33994	0.777305	0.277741	0.286934	0.154738	0.280587
606	Rose cryptic virus 1	1.1004	0.974083	0.862769	1.08769	1.07549	0.928879	0.998523	0.982793	0.932799	1.07136	0.99603	1.01088	0.858913	1.03063	1.20513	0.869049	0.277991	0.274573	0.194017	0.253419
607	Rosellinia necatrix partitivirus 1-W8	1.11324	1.09362	0.659081	1.15381	1.04661	0.865144	0.9756	1.25538	0.939191	1.11008	1.17295	0.586063	0.803352	0.953396	1.35599	0.855453	0.249454	0.265837	0.152468	0.332241
608	Rosellinia necatrix partitivirus 2	1.16927	1.23526	0.561782	1.05631	1.08787	0.935198	0.888123	1.16099	0.846274	0.930414	1.26859	0.91395	0.850913	0.869417	1.40357	0.789	0.280357	0.2599	0.172043	0.2877
609	Sclerotinia sclerotiorum partitivirus S	1.06769	1.26669	0.624914	1.12509	1.22459	0.872522	0.842425	1.11935	0.828615	0.939097	1.32071	0.8079	0.849561	0.895483	1.25846	0.955756	0.293612	0.264895	0.176597	0.264895
610	Vicia cryptic virus	1.05901	1.09096	0.693746	1.22227	1.11717	0.88887	1.00322	1.00909	0.931279	1.0098	1.23405	0.72432	0.804909	1.0455	1.11342	1.05075	0.264046	0.265102	0.166974	0.303878
611	White clover cryptic virus 1	0.982942	0.948454	0.773586	1.43426	1.19616	0.956383	0.942673	0.835709	0.9167	1.11613	1.16346	0.71204	0.818793	0.991065	1.23971	0.966449	0.247065	0.285831	0.173901	0.293202
612	Euprosterna elaeasa virus	1.20607	0.87755	0.783041	1.11851	0.999781	1.33388	0.912716	0.795241	0.896658	0.912716	1.12303	1.05416	0.918497	0.896596	1.14583	1.02787	0.243068	0.23517	0.283608	0.238154
613	Human picobirnavirus	0.921582	0.984893	0.846287	1.27196	1.03041	0.947007	1.1798	0.804709	1.06188	1.02143	1.01899	0.895386	0.990108	1.04034	0.988727	0.989967	0.275878	0.263934	0.245667	0.21452
614	Aichivirus A	0.828032	1.17783	0.520955	1.30034	1.16298	1.00712	1.06721	0.757732	0.923904	1.00133	1.30211	0.797436	0.952699	0.804806	1.09169	1.31314	0.194885	0.216095	0.211368	0.377651
615	Aichivirus B	0.966035	1.09811	0.554147	1.30521	1.20317	0.968404	1.09535	0.722224	0.83122	1.08094	1.24625	0.845554	0.886844	0.859313	1.14559	1.20989	0.201576	0.252329	0.21722	0.328875
616	Avian encephalomyelitis virus	1.04421	0.919105	0.720743	1.3051	0.966509	1.18536	1.38798	0.492645	1.00124	1.03754	0.949827	1.02203	0.973461	0.912841	1.07313	1.01752	0.26988	0.282778	0.256981	0.190361
617	Avian sapelovirus	1.07246	0.950685	0.600029	1.47869	1.06563	1.20308	1.41281	0.227799	0.938469	1.04156	1.01323	1.0172	0.946743	0.836156	1.0999	1.06169	0.307878	0.265171	0.236941	0.190011
618	Bat picornavirus 1	1.16346	0.747998	0.62966	1.41142	0.936502	1.41664	1.23057	0.460648	1.02149	0.805816	1.168	0.968324	0.825444	1.15291	1.08909	0.991767	0.249581	0.302077	0.235393	0.21295
619	Bat picornavirus 2	1.09264	0.796545	0.757808	1.33886	0.965644	1.47193	1.22813	0.377665	1.03937	0.859694	1.05004	1.00883	0.866208	1.02308	1.05571	1.0853	0.273235	0.295723	0.233459	0.197582
620	Bat picornavirus 3	1.05125	1.0307	0.600117	1.34852	1.02873	1.07369	1.26548	0.59494	0.979357	0.996186	1.05532	0.963921	0.933938	0.887264	1.05115	1.14433	0.254355	0.243515	0.232675	0.269454
621	Bovine enterovirus type 2	1.09986	0.952102	0.701453	1.25812	1.02601	1.07015	1.18122	0.718239	0.947969	0.992553	1.05289	1.00233	0.92823	0.980552	1.04311	1.04587	0.252562	0.238269	0.248786	0.260383
622	Bovine hungarovirus	1.25062	0.718386	0.559366	1.46691	1.04692	1.17811	1.32938	0.407085	0.867552	1.07745	1.07028	1.00367	0.814054	1.07623	1.1299	0.999496	0.268495	0.275748	0.237373	0.218383
623	Bovine rhinitis B virus	1.2061	0.90145	0.665781	1.30375	1.16446	0.956604	1.22141	0.557881	0.640725	1.29884	1.04532	1.03864	1.04347	0.770286	1.09695	1.07626	0.284674	0.259794	0.215326	0.240206
624	Duck hepatitis A virus 1	1.10367	0.911599	0.645917	1.39365	1.08041	1.19161	1.36246	0.273681	0.951113	1.00403	1.05091	0.993731	0.8609	0.93275	1.04983	1.17117	0.285417	0.282295	0.227527	0.204761
625	Duck hepatitis A virus 3	1.05837	0.876967	0.658859	1.45773	1.05573	1.21688	1.33785	0.311519	0.976266	0.998928	1.09458	0.914425	0.899787	0.959152	1.01232	1.15384	0.27484	0.291399	0.224262	0.209499
626	Encephalomyocarditis virus	1.14221	0.934279	0.660118	1.29352	1.04536	1.32917	1.07001	0.514401	0.914164	0.874419	1.09839	1.12184	0.892161	0.844789	1.17456	1.09226	0.256924	0.248373	0.235609	0.259094
627	Enterovirus A	0.988614	0.924921	0.788503	1.3315	1.03997	1.10713	1.30078	0.50248	1.02605	1.0124	0.935669	1.03471	0.939611	0.955651	0.989001	1.1211	0.273034	0.247538	0.237825	0.241603
628	Enterovirus B	1.0747	0.869997	0.76332	1.32228	0.987963	1.10757	1.31056	0.551722	0.933599	1.066	1.0021	1.00265	1.01276	0.952753	0.944586	1.09387	0.285154	0.242523	0.245229	0.227094
629	Enterovirus C	1.02408	0.937836	0.783777	1.31734	1.04337	1.07774	1.26223	0.538295	0.949975	1.0894	0.963298	1.00936	0.993482	0.871286	1.00739	1.12599	0.296505	0.240054	0.229973	0.233468
630	Enterovirus E	1.16594	0.843324	0.732661	1.28021	1.00089	1.15727	1.23175	0.589674	0.972671	0.982514	0.961387	1.08726	0.861029	1.0153	1.07254	1.04567	0.262746	0.243863	0.244133	0.249258
631	Enterovirus G	1.15254	0.821032	0.775366	1.27532	1.00056	1.18855	1.32069	0.431148	0.93928	1.05698	0.913066	1.11909	0.906441	0.948007	1.04915	1.09092	0.287629	0.25555	0.235517	0.221305
632	Equine rhinitis A virus	1.29189	0.784629	0.519157	1.35357	1.01659	1.09851	1.33277	0.541385	0.789626	1.02787	1.21397	1.00246	0.854688	1.13547	1.03911	1.00611	0.249418	0.285622	0.240497	0.224463
633	Equine rhinitis B virus 1	1.28741	0.839807	0.555113	1.30367	1.00131	1.03376	1.26797	0.679918	0.752873	1.14704	1.12775	0.994955	0.914923	0.998868	1.09343	1.00499	0.239918	0.272202	0.230177	0.257703
634	Equine rhinitis B virus 2	1.31766	0.828923	0.567335	1.28065	0.995354	1.04349	1.25576	0.696132	0.737351	1.15245	1.09802	1.01776	0.915816	0.986785	1.08753	1.02102	0.235914	0.260061	0.234214	0.269811
635	Feline picornavirus	0.972149	0.970475	0.801351	1.25104	1.03602	1.23008	1.17914	0.548142	1.07604	1.0122	0.896199	1.01494	0.913285	0.775673	1.10822	1.21521	0.244216	0.244081	0.249493	0.262211
636	Foot-and-mouth disease virus - type A	1.32111	0.893598	0.528219	1.31457	1.06089	0.958752	1.1568	0.839443	0.69215	1.2558	1.07969	0.896492	0.965068	0.882447	1.14605	1.01522	0.25144	0.214067	0.25389	0.280603
637	Foot-and-mouth disease virus - type Asia 1	1.26415	0.920677	0.471659	1.37325	1.07344	0.97075	1.15189	0.827927	0.683906	1.23929	1.08675	0.912276	1.0024	0.869573	1.18229	0.968691	0.24599	0.211093	0.258112	0.284805
638	Foot-and-mouth disease virus - type C	1.27187	0.938419	0.48939	1.33817	1.05291	0.920108	1.19692	0.853511	0.708204	1.23886	1.10195	0.877207	0.996803	0.909285	1.10478	1.00276	0.247566	0.211583	0.255946	0.284904
639	Foot-and-mouth disease virus - type O	1.23707	1.0181	0.551032	1.21824	1.06837	0.927932	1.08397	0.949118	0.647835	1.23907	1.11897	0.893162	1.06945	0.842585	1.14179	0.988848	0.24539	0.201869	0.261987	0.290755
640	Foot-and-mouth disease virus - type SAT 1	1.21698	1.03141	0.488642	1.30653	1.12005	0.906723	1.15282	0.844663	0.705072	1.20852	1.11796	0.892851	0.977583	0.86394	1.14712	1.02372	0.255842	0.214364	0.246421	0.283372
641	Foot-and-mouth disease virus - type SAT 2	1.19487	1.00365	0.52586	1.30396	1.06715	0.929148	1.16277	0.860704	0.693591	1.24558	1.08436	0.901337	1.06565	0.831615	1.13425	0.997304	0.252712	0.212849	0.254785	0.279654
642	Foot-and-mouth disease virus - type SAT 3	1.22735	1.0435	0.46926	1.2988	1.0679	0.875959	1.19915	0.881668	0.694778	1.22283	1.09479	0.906372	1.03904	0.878224	1.12622	0.977787	0.254223	0.211383	0.249694	0.2847
643	Hepatitis A virus	1.15401	1.11082	0.581051	1.24721	1.1007	1.232	1.39344	0.148964	0.95081	0.841751	1.08107	1.08274	0.758036	0.874689	1.23382	1.14427	0.292592	0.328831	0.217839	0.160738
644	Human cosavirus A	1.1943	0.847983	0.659563	1.34377	1.14011	1.11202	1.17755	0.460534	0.83854	1.11236	1.06499	1.01217	0.797187	0.940256	1.18684	1.09473	0.276205	0.286295	0.211871	0.225629
645	Human cosavirus D	1.18003	0.939503	0.598037	1.37921	1.19814	1.02615	1.24856	0.347763	0.789007	1.08646	1.14202	1.00049	0.833174	0.935576	1.09611	1.16648	0.288981	0.286348	0.205683	0.218988
646	Human cosavirus E	1.23357	0.88378	0.599104	1.38492	1.13053	1.12043	1.19974	0.404793	0.799407	1.0667	1.1561	0.976947	0.835683	0.934138	1.1158	1.12662	0.298784	0.281915	0.205167	0.214134
647	Human enterovirus 100	1.03191	0.875458	0.758111	1.36544	0.935752	1.14105	1.33402	0.545784	1.01678	1.05036	0.954786	0.988316	1.00864	0.930904	0.972721	1.08673	0.281903	0.240264	0.24525	0.232583
648	Human enterovirus 107	1.07265	0.895349	0.71408	1.36727	0.981677	1.05766	1.35511	0.544057	0.903973	1.1269	0.971753	1.00658	1.05876	0.897217	0.974049	1.0695	0.288428	0.236158	0.244106	0.231308
649	Human enterovirus 98	1.03672	0.875833	0.760221	1.35653	0.938222	1.13186	1.31168	0.579683	0.956278	1.05058	0.975321	1.02335	1.07106	0.938757	0.966602	1.02522	0.280383	0.240232	0.245621	0.233764
650	Human parechovirus	1.09579	0.886064	0.777589	1.32027	1.00677	1.24052	1.34522	0.234752	0.991016	1.03979	0.980105	1.00584	0.875525	0.875941	1.02213	1.24842	0.322945	0.28239	0.206995	0.18767
651	Human rhinovirus B14	1.04983	0.935869	0.779278	1.34066	0.951004	1.17329	1.38228	0.296582	0.976864	1.05982	0.965847	1.02637	1.01603	0.82234	0.97357	1.19523	0.320854	0.273433	0.204659	0.201054
652	Human TMEV-like cardiovirus	1.22472	0.959508	0.598315	1.30349	1.05117	1.09115	1.2017	0.544705	0.797227	1.0368	1.17375	0.989402	0.920629	0.900757	1.07329	1.11864	0.286145	0.278106	0.20412	0.231629
653	Ljungan virus	1.17736	0.888818	0.593691	1.39102	1.04593	1.22268	1.33716	0.303731	0.965545	0.953811	1.11304	0.942783	0.772109	1.00173	1.07776	1.19602	0.28498	0.289723	0.222661	0.202635
654	Mouse kobuvirus M-5/USA/2010	0.927127	1.11059	0.505764	1.35747	1.1196	1.08918	1.06038	0.66854	0.907713	0.932729	1.33133	0.897107	0.965703	0.79778	1.11502	1.26544	0.201025	0.227982	0.214443	0.35655
655	Porcine kobuvirus SH-W-CHN/2010/China	0.926242	1.08545	0.585555	1.38314	1.25332	0.971557	1.09876	0.608583	0.821073	1.13439	1.19326	0.838757	0.889627	0.796418	1.20393	1.25179	0.206821	0.272594	0.206456	0.314129
656	Porcine kobuvirus swine/S-1-HUN/2007/Hungary	0.93707	1.0866	0.568416	1.37457	1.27743	0.959166	1.08926	0.612465	0.805439	1.14023	1.22769	0.818385	0.851844	0.812302	1.20334	1.27729	0.204629	0.271255	0.20877	0.315347
657	Porcine sapelovirus 1	1.10165	0.68924	0.885795	1.29844	0.961502	1.46872	1.29651	0.226225	0.994982	1.06286	0.906223	1.08275	0.909123	0.908085	1.01882	1.17264	0.304899	0.284742	0.219196	0.191163
658	Porcine teschovirus	1.11217	0.849327	0.601568	1.48697	1.08848	1.20831	1.28263	0.344586	0.974318	0.941526	1.05895	1.0177	0.803227	1.05057	1.14954	1.01789	0.269917	0.282141	0.225095	0.222847
659	Possum enterovirus W1	1.10781	0.806706	0.798391	1.31455	0.993736	1.19777	1.20392	0.561976	0.978913	1.03975	0.978666	1.01055	0.907987	0.97324	1.05063	1.07027	0.279026	0.260622	0.229905	0.230447
660	Possum enterovirus W6	1.13115	0.86018	0.753593	1.27694	0.952022	1.14769	1.25785	0.609715	0.965061	1.08303	0.955081	1.00855	0.94219	0.912115	1.06763	1.07301	0.271952	0.258828	0.235827	0.233392
661	Quail picornavirus QPV1/HUN/2010	1.1014	0.852595	0.66985	1.38185	0.910473	1.20567	1.32361	0.563432	1.06281	1.03207	1.01597	0.888893	0.89468	0.950941	1.06596	1.0801	0.278098	0.265841	0.248928	0.207133
662	Rhinovirus A	0.966974	0.89887	0.872156	1.35026	1.0552	1.26212	1.25874	0.249615	0.988142	1.00699	0.968531	1.0617	1.01269	0.884664	0.989256	1.11175	0.313339	0.296281	0.197148	0.193233
663	Rhinovirus C	0.988956	0.799886	0.873661	1.41555	1.04544	1.15375	1.31659	0.307993	0.951666	1.13264	0.938704	1.01013	1.03583	0.893181	0.915708	1.19439	0.309198	0.262854	0.207494	0.220454
664	Saffold virus	1.23406	0.993743	0.5985	1.26699	1.09681	1.05145	1.15254	0.586881	0.770795	1.03766	1.20677	0.972887	0.898092	0.896474	1.08377	1.13687	0.292545	0.278743	0.201356	0.227357
665	Salivirus NG-J1	0.880557	1.11364	0.531978	1.35143	1.18478	0.972955	1.13795	0.701385	0.912357	1.05806	1.26803	0.776018	0.899369	0.857809	1.10472	1.28121	0.178652	0.254448	0.206966	0.359935
666	Seal picornavirus type 1	1.0174	0.857193	0.732409	1.42015	1.09381	1.23888	1.12963	0.489948	0.952511	0.924495	1.13456	0.984109	0.937383	1.05479	1.09552	0.926091	0.253052	0.310063	0.221792	0.215094
667	Seneca valley virus	1.10811	1.03546	0.609813	1.24207	1.17523	1.0529	1.01747	0.733112	0.834725	1.03585	1.22971	0.895481	0.841477	0.862608	1.15871	1.17196	0.23844	0.247469	0.233242	0.280848
668	Simian agent 5	1.08927	0.748	0.808706	1.35866	0.942285	1.21106	1.33278	0.469551	0.946472	1.07154	0.988406	1.00995	1.01627	1.00387	0.928435	1.06625	0.28829	0.262808	0.236514	0.212388
669	Simian enterovirus SV19	1.03237	0.918119	0.705025	1.42042	1.05231	1.11591	1.35712	0.369095	0.941236	0.998556	0.993163	1.07755	0.985506	0.981577	0.993559	1.04343	0.291469	0.258104	0.22718	0.223247
670	Simian enterovirus SV43	1.05127	0.840378	0.747594	1.40472	1.04226	1.11014	1.38134	0.387071	0.933059	1.04382	0.952022	1.08708	0.982612	1.01041	0.95401	1.06446	0.283206	0.251361	0.234758	0.230675
671	Simian picornavirus strain N125	1.12866	0.818232	0.711416	1.38892	0.962339	1.16772	1.39486	0.380449	0.928985	1.04231	1.00159	1.04198	0.975577	1.00326	0.972248	1.06152	0.295815	0.265204	0.229852	0.209129
672	Simian picornavirus strain N203	1.10143	0.881686	0.701552	1.37968	0.934396	1.18257	1.39912	0.383653	0.969295	1.00719	0.992675	1.04052	0.977834	0.963459	0.997675	1.0644	0.29584	0.270362	0.224556	0.209242
673	Simian sapelovirus 1	1.02176	0.928845	0.801333	1.29756	1.11675	1.39728	1.16837	0.260716	1.00097	0.925237	1.03046	1.02354	0.866285	0.851874	1.0944	1.19281	0.29018	0.305932	0.215481	0.188408
674	Swine pasivirus 1	1.05205	0.800053	0.735725	1.36579	1.01464	1.17524	1.28021	0.548696	1.01003	0.973078	1.11072	0.891508	0.908014	1.15731	1.01676	0.980537	0.247108	0.322152	0.238288	0.192452
675	Theilovirus	1.17058	0.907413	0.597674	1.35092	1.10293	1.11941	1.05995	0.653203	0.839042	1.03556	1.20859	0.924681	0.83427	0.924853	1.19329	1.08779	0.2396	0.268979	0.216763	0.274657
676	Turdivirus 1	0.853686	1.08575	0.564308	1.42005	1.16997	1.07001	0.968314	0.723015	0.962146	0.907478	1.33169	0.887215	0.886523	0.871491	1.20819	1.15383	0.198133	0.222651	0.207467	0.371749
677	Turdivirus 2	1.08443	0.85064	0.708323	1.3284	1.08905	1.4408	1.06612	0.394886	0.940035	0.820092	1.21026	1.04088	0.867641	0.932501	1.09257	1.14009	0.234393	0.296427	0.237665	0.231514
678	Turdivirus 3	1.01046	0.948803	0.72518	1.33421	1.24885	1.16841	1.18453	0.343161	0.954087	0.915118	1.10817	1.01878	0.795394	0.988688	1.02962	1.22183	0.254493	0.2795	0.236129	0.229878
679	Turkey gallivirus	0.989265	0.924765	0.702357	1.44892	1.10098	1.29019	0.931352	0.537867	1.02226	0.843805	1.2618	0.891079	0.851491	0.885411	1.22619	1.11369	0.22693	0.290254	0.204331	0.278484
680	Poinsettia cryptic virus	1.05675	1.07838	0.794489	1.08444	1.06734	1.21403	0.951318	0.797284	0.944005	0.833386	1.17737	1.01679	0.939645	0.908821	1.0826	1.05813	0.262038	0.27988	0.249355	0.208727
681	Agropyron mosaic virus	1.19364	1.0812	0.579967	1.30487	0.961518	0.71281	1.33957	0.836865	0.996178	1.03948	1.02187	0.93684	0.835575	1.12879	1.09686	0.917178	0.3174	0.242034	0.227044	0.213522
682	Apium virus Y	1.13528	1.04785	0.652009	1.33034	0.931658	0.797178	1.33562	0.735508	0.972212	1.07871	1.00876	0.955286	0.941742	0.991445	1.11472	0.901595	0.336997	0.257941	0.223354	0.181708
683	Arracacha mottle virus	1.1561	1.03905	0.672502	1.25006	0.906646	0.76458	1.39931	0.720129	1.03975	0.946594	0.97885	1.0228	0.829522	1.20285	1.1204	0.88005	0.326376	0.272066	0.231464	0.170093
684	Banana bract mosaic virus	1.10475	0.964977	0.724556	1.27541	0.892655	0.810141	1.34011	0.817311	1.06204	1.02933	0.995858	0.91004	0.878583	1.152	1.05911	0.943024	0.312944	0.272063	0.231799	0.183194
685	Barley mild mosaic virus	1.13987	1.00515	0.601037	1.30894	1.04774	0.769666	1.29619	0.892417	0.96166	1.04241	0.991711	0.998247	0.836864	1.2367	1.05726	0.810219	0.258797	0.23723	0.223042	0.280931
686	Barley yellow mosaic virus	1.16246	1.04094	0.571085	1.29431	1.06472	0.773314	1.31265	0.784212	0.924613	0.996592	1.08725	0.986209	0.829645	1.20468	1.05844	0.903455	0.27391	0.263303	0.220786	0.242
687	Basella rugose mosaic virus	1.16596	0.993697	0.648253	1.30008	1.01945	0.862613	1.3781	0.564963	0.978994	0.959751	0.998819	1.05667	0.827622	1.16856	1.10537	0.919879	0.321807	0.263566	0.234292	0.180335
688	Bean common mosaic necrosis virus	1.19014	0.972249	0.604192	1.34939	1.05925	0.841757	1.39097	0.530725	0.920794	1.0043	1.038	1.03188	0.854041	1.14911	1.07173	0.9452	0.320225	0.257595	0.236475	0.185705
689	Bean common mosaic virus	1.18807	1.03129	0.555456	1.3808	0.98995	0.824505	1.49981	0.464867	0.947686	1.0196	1.00157	1.03849	0.880938	1.074	1.08592	0.953252	0.32516	0.252702	0.240092	0.182046
690	Bean yellow mosaic virus	1.24534	0.974141	0.605037	1.29771	0.967345	0.912388	1.4117	0.529147	0.919853	1.005	1.02044	1.05731	0.863998	1.08853	1.09834	0.945731	0.327004	0.260911	0.234578	0.177507
691	Beet mosaic virus	1.2236	1.06683	0.580801	1.257	0.969277	0.787721	1.37835	0.714705	0.960864	1.0158	0.978132	1.05693	0.842085	1.08845	1.14994	0.895973	0.311125	0.250443	0.237827	0.200605
692	Bidens mottle virus	1.20426	1.07012	0.62782	1.24693	0.94306	0.749886	1.34902	0.777635	0.927072	1.05472	1.04819	0.964116	0.917446	1.06451	1.05163	0.962964	0.323889	0.259522	0.217329	0.199261
693	Blackberry virus Y	1.17951	0.853832	0.731435	1.30277	0.787879	0.862033	1.39246	0.818641	1.02847	1.13413	0.929291	0.945188	0.956976	1.1006	1.03484	0.908841	0.31398	0.250023	0.229195	0.206801
694	Blue squill virus A	1.18944	1.02795	0.55299	1.33577	0.963164	0.681957	1.48608	0.669041	0.947438	1.08557	1.0218	0.965904	0.895733	1.09642	1.08418	0.932967	0.308982	0.259297	0.250254	0.181467
695	Brome streak mosaic virus	1.17682	0.938209	0.659681	1.28156	0.97142	0.749786	1.28464	0.901823	0.974095	1.03168	1.01813	0.977236	0.890256	1.22679	1.0589	0.846873	0.29725	0.236766	0.255583	0.210401
696	Brugmansia mosaic virus	1.13505	1.04572	0.645144	1.31035	1.06319	0.843837	1.3758	0.517747	0.963007	0.984743	0.996876	1.05745	0.849822	1.08802	1.12489	0.929978	0.326358	0.265721	0.231931	0.17599
697	Cassava brown streak virus	1.14623	1.07307	0.617851	1.27897	0.943476	1.02451	1.27099	0.699824	0.949198	0.936638	1.04225	1.04275	0.934937	0.983853	1.21021	0.815087	0.317843	0.280823	0.248583	0.152752
698	Celery mosaic virus	1.19456	1.03471	0.652781	1.25958	0.895589	0.851208	1.41758	0.623598	0.954243	0.987092	1.01893	1.03439	0.929085	1.09558	1.0383	0.950373	0.333933	0.258326	0.229623	0.178118
699	Chilli ringspot virus	1.12383	1.06478	0.659464	1.29882	0.99156	0.83415	1.39549	0.577748	0.939237	0.979635	1.00787	1.07492	0.952713	1.10036	1.03485	0.916442	0.325899	0.256071	0.22345	0.194581
700	Chilli veinal mottle virus	1.14755	1.06858	0.623165	1.2897	0.872432	0.884508	1.43228	0.650536	1.00712	0.949666	0.99183	1.04344	0.924344	1.08502	1.0919	0.892161	0.314901	0.266605	0.229431	0.189064
701	Chinese yam necrotic mosaic virus	1.27041	1.00732	0.468127	1.43133	0.922592	0.687248	1.43674	0.749787	0.931838	1.0611	1.11181	0.867778	0.85089	1.18215	1.07317	0.907079	0.316877	0.2607	0.224222	0.1982
702	Clover yellow vein virus	1.21524	1.0483	0.579075	1.33138	0.937113	0.89501	1.5289	0.387377	0.906326	0.968476	1.00469	1.12262	0.944455	1.07352	1.05204	0.928258	0.333368	0.257304	0.230593	0.178735
703	Cocksfoot streak virus	1.13281	1.11348	0.607563	1.25336	0.957631	0.803997	1.26985	0.884638	1.00283	0.99202	1.02628	0.971293	0.894748	1.07608	1.12868	0.875557	0.297734	0.248888	0.231916	0.221463
704	Colombian datura virus	1.15207	1.01143	0.580044	1.41412	0.990658	0.761538	1.49283	0.48852	0.958944	1.03555	1.01191	1.00521	0.877846	1.13035	1.10178	0.895341	0.322108	0.275959	0.220559	0.181374
705	Cowpea aphid-borne mosaic virus	1.20965	1.06582	0.577964	1.31028	1.06138	0.866412	1.42111	0.449815	0.911699	0.972066	1.02246	1.08766	0.844761	1.07617	1.08766	0.984655	0.326572	0.253038	0.23233	0.188061
706	Cucumber vein yellowing virus	1.21887	1.08106	0.580086	1.26479	0.897751	1.00697	1.23289	0.798511	0.960767	0.938894	1.07486	0.983696	0.889157	0.990054	1.18837	0.877407	0.324274	0.261717	0.247257	0.166752
707	Daphne mosaic virus	1.23396	1.05625	0.593553	1.23443	0.89209	0.719464	1.32341	0.925258	1.02086	0.971636	1.01016	0.988208	0.827573	1.20499	1.13192	0.841655	0.310536	0.245496	0.246439	0.197528
708	Dasheen mosaic virus	1.15576	0.939296	0.726096	1.25937	0.971272	0.960266	1.29331	0.661616	0.961118	0.969979	1.06731	0.974427	0.908312	1.142	0.955506	1.04083	0.318689	0.25274	0.231321	0.19725
709	East Asian Passiflora virus	1.19014	1.01459	0.55317	1.36988	0.987784	0.898868	1.44289	0.500876	0.947615	0.983946	1.05647	0.996307	0.865852	1.08291	1.08688	0.971852	0.315748	0.266176	0.236711	0.181366
710	Freesia mosaic virus	1.19071	0.950465	0.643343	1.2748	0.855186	0.733637	1.35946	0.890963	1.03925	1.07632	1.02051	0.882765	0.856782	1.14043	1.09181	0.937949	0.311413	0.25988	0.254189	0.174518
711	Fritillary virus Y	1.16564	1.03406	0.656905	1.24578	0.910233	0.81758	1.40707	0.703771	1.01417	0.955051	0.994241	1.0276	0.87573	1.16375	1.05607	0.932452	0.316073	0.255903	0.241715	0.186309
712	Hardenbergia mosaic virus	1.15304	1.06081	0.555968	1.4001	1.12765	0.776254	1.44242	0.416775	0.914775	0.989386	1.04796	1.03631	0.844507	1.12432	1.08173	0.962532	0.323693	0.260587	0.231874	0.183846
713	Hippeastrum mosaic virus	1.24095	1.00332	0.589082	1.24151	0.916535	0.785928	1.38601	0.775494	0.955821	0.999348	1.03519	1.00418	0.855402	1.15636	1.11499	0.899973	0.303002	0.267391	0.246687	0.182919
714	Hordeum mosaic virus	1.19973	0.946999	0.670845	1.3161	0.915292	0.730582	1.34473	0.8477	0.988762	1.12086	0.97513	0.933207	0.892709	1.13674	1.04468	0.917049	0.324738	0.232379	0.227729	0.215154
715	Iranian johnsongrass mosaic virus	1.23764	1.05774	0.644972	1.24048	0.85051	0.752395	1.33635	0.858604	0.974215	1.07755	1.01494	0.93573	0.901269	1.03486	1.08189	0.952345	0.342624	0.248952	0.213433	0.194992
716	Japanese yam mosaic virus	1.19301	1.08382	0.595629	1.33759	0.877171	0.73867	1.43164	0.69264	0.975662	1.05714	1.01647	0.953348	0.929191	1.04261	1.05299	0.960932	0.342111	0.245902	0.222439	0.189549
717	Johnsongrass mosaic virus	1.13231	1.05816	0.660515	1.32835	0.896898	0.755605	1.39223	0.722527	1.04771	1.0699	0.936144	0.986887	0.879111	1.04674	1.10892	0.919534	0.343491	0.2353	0.224461	0.196748
718	Keunjorong mosaic virus	1.25497	0.992698	0.580976	1.26381	0.988491	0.888088	1.30571	0.715424	0.919331	0.99963	1.07787	0.986725	0.840891	1.09654	1.10485	0.96112	0.306877	0.258155	0.243611	0.191357
719	Konjac mosaic virus	1.2202	0.939337	0.629467	1.31206	0.852526	0.858663	1.47509	0.635372	0.996546	1.04822	0.96529	1.01186	0.896252	1.10963	1.04969	0.952857	0.319782	0.247276	0.242561	0.190381
720	Leek yellow stripe virus	1.12685	0.945095	0.744941	1.24373	0.94109	0.770515	1.33219	0.804295	0.996058	1.08105	0.968058	0.982539	0.91079	1.13665	1.05965	0.910425	0.314336	0.261092	0.23595	0.188622
721	Lettuce mosaic virus	1.17107	1.12894	0.682815	1.16443	0.960754	0.809448	1.2656	0.837097	0.968676	1.05182	0.997449	0.987081	0.918001	0.977602	1.0636	1.00934	0.328671	0.222817	0.236706	0.211806
722	Lily mottle virus	1.08506	0.987316	0.682661	1.30677	1.03292	0.743521	1.29031	0.856789	0.970896	1.12529	0.98612	0.930897	0.925476	1.09602	1.0501	0.924313	0.293654	0.232787	0.248859	0.224699
723	Lupine mosaic virus	1.09435	0.981979	0.717658	1.3549	0.906276	0.771811	1.46545	0.557785	1.03712	1.07194	0.957763	0.963897	0.908032	1.09556	1.00943	1.01286	0.347572	0.252942	0.218728	0.180757
724	Maize dwarf mosaic virus	1.18351	1.02551	0.701782	1.23197	0.942365	0.773499	1.3054	0.788718	0.98468	1.04335	1.00157	0.975607	0.856767	1.10625	1.07769	0.952395	0.338833	0.255491	0.212717	0.192958
725	Moroccan watermelon mosaic virus	1.22892	1.06657	0.618148	1.2081	0.954303	0.823221	1.31715	0.762747	0.941411	0.956359	1.04289	1.04221	0.858122	1.12764	1.11625	0.899254	0.316752	0.263001	0.232271	0.187975
726	Narcissus degeneration virus	1.13157	1.03461	0.707542	1.23034	0.920647	0.789622	1.23767	0.912711	1.00166	0.97816	1.04946	0.946468	0.90896	1.14463	1.08488	0.880337	0.325896	0.26467	0.237164	0.17227
727	Narcissus yellow stripe virus	1.19755	0.996584	0.641774	1.3084	0.936445	0.740319	1.36147	0.778021	0.978442	1.15442	0.983453	0.911701	0.881017	1.01053	1.08008	0.999017	0.328497	0.239896	0.230466	0.20114
728	Oat mosaic virus	1.16126	0.998682	0.60639	1.31859	1.0607	0.86719	1.23597	0.779271	0.931243	0.988488	1.1287	0.929224	0.829468	1.17264	1.01724	0.976759	0.278218	0.253203	0.215985	0.252593
729	Oat necrotic mottle virus	1.1332	1.01667	0.592104	1.36902	0.911272	0.726546	1.43378	0.772345	1.00122	1.07368	0.993778	0.944948	0.949061	1.1236	1.02288	0.915494	0.309223	0.232613	0.248663	0.209501
730	Onion yellow dwarf virus	1.08398	0.984595	0.765086	1.27793	0.876331	0.737275	1.25581	0.958263	1.03567	1.1161	0.991861	0.876667	0.939321	1.04652	1.09807	0.884262	0.341241	0.268267	0.217309	0.173183
731	Ornithogalum mosaic virus	1.22737	1.0066	0.660763	1.20232	0.907237	0.75071	1.31196	0.875735	0.956104	1.05676	1.03496	0.955784	0.874103	1.11141	1.09232	0.928505	0.318899	0.265326	0.231022	0.184754
732	Panax virus Y	1.13727	1.01449	0.736138	1.2185	0.924594	0.851623	1.29156	0.775393	0.968359	1.04424	1.01002	0.987561	0.944248	1.03728	1.06417	0.939099	0.331795	0.266256	0.221949	0.18
733	Papaya leaf distortion mosaic virus	1.2018	1.06047	0.664312	1.2129	0.905382	0.875979	1.31017	0.74567	0.983923	0.938983	1.03744	1.01015	0.852977	1.11595	1.1085	0.925184	0.334121	0.270212	0.221763	0.173904
734	Papaya ringspot virus	1.16929	1.06115	0.625306	1.25297	1.02339	0.857842	1.2612	0.73904	0.940257	0.975192	1.06938	0.99617	0.868485	1.07127	1.13605	0.915728	0.311737	0.270289	0.237653	0.180322
735	Pea seed-borne mosaic virus	1.266	0.990975	0.578405	1.29162	0.849086	0.753297	1.51109	0.652474	0.955942	1.03391	1.00653	1.01356	0.888599	1.14183	1.06564	0.925921	0.325776	0.255643	0.243551	0.17503
736	Pennisetum mosaic virus	1.20216	0.934317	0.725749	1.26488	0.870111	0.819101	1.35928	0.725452	0.994371	1.07516	0.957848	1.01072	0.881758	1.11324	1.08232	0.906098	0.348039	0.253772	0.212985	0.185204
737	Pepper mottle virus	1.10504	1.04149	0.672716	1.29227	0.965279	0.843427	1.36925	0.6568	1.01453	0.985788	1.00982	0.98121	0.885232	1.09384	1.07877	0.953441	0.316494	0.270436	0.231846	0.181224
738	Pepper severe mosaic virus	1.1734	0.982481	0.623877	1.30844	0.986516	0.830398	1.4094	0.600881	0.945839	0.969073	1.04123	1.03413	0.876483	1.19455	1.07347	0.898263	0.309606	0.276946	0.232457	0.180991
739	Pepper veinal mottle virus	1.10238	1.06195	0.640738	1.31838	1.06803	0.735369	1.39575	0.60015	0.96782	0.977025	1.01072	1.0419	0.870061	1.17686	1.07579	0.902746	0.313725	0.266748	0.230596	0.18893
740	Peru tomato mosaic virus	1.20482	0.980885	0.614979	1.2877	1.01365	0.890981	1.40385	0.527	0.932426	0.955854	1.05828	1.03497	0.837554	1.16571	1.06831	0.974701	0.312052	0.276392	0.233054	0.178503
741	Plum pox virus	1.1874	1.12171	0.552806	1.29639	0.950666	0.768447	1.40966	0.699589	0.95638	1.02841	1.02847	0.984248	0.897907	1.03408	1.08695	0.963655	0.313418	0.252438	0.229648	0.204496
742	Pokeweed mosaic virus	1.23058	1.0152	0.580535	1.31937	0.962824	0.852466	1.3609	0.666348	0.927552	1.04933	1.03197	0.992164	0.875261	1.04875	1.09894	0.955039	0.317045	0.254098	0.223518	0.205338
743	Potato virus A	1.0368	1.06529	0.693306	1.34881	1.09056	0.794058	1.4359	0.4492	0.992278	0.999091	0.956694	1.07148	0.890441	1.11374	1.01054	1.00411	0.327595	0.247157	0.224726	0.200522
744	Potato virus V	1.18834	0.929306	0.581985	1.38979	1.00471	0.877807	1.40951	0.561288	0.928166	0.966227	1.06466	1.02259	0.882791	1.21873	1.04874	0.892243	0.308692	0.262287	0.239033	0.189988
745	Potato virus Y	1.09842	1.04925	0.656041	1.30275	0.996071	0.866223	1.39144	0.592098	0.997677	0.945395	1.00878	1.03519	0.893592	1.12311	1.06931	0.932525	0.309563	0.268961	0.23413	0.187345
746	Rose yellow mosaic virus	1.218	1.03909	0.560685	1.27985	0.979253	0.815441	1.33577	0.753065	0.956074	1.0407	1.01219	1.00011	0.828634	1.05788	1.19627	0.893498	0.299642	0.265461	0.236222	0.198675
747	Ryegrass mosaic virus	1.11415	0.963254	0.701098	1.30258	0.890907	0.709793	1.295	0.994431	1.09537	1.06931	0.966555	0.889233	0.870258	1.21061	1.05834	0.857652	0.306555	0.230834	0.24279	0.219822
748	Scallion mosaic virus	1.2079	0.933294	0.737433	1.2074	0.857015	0.820108	1.36879	0.77826	0.9793	1.10653	0.94177	1.01678	0.925738	1.07071	1.05643	0.938648	0.328936	0.248069	0.230266	0.192728
749	Shallot yellow stripe virus	1.15433	0.955142	0.763542	1.21518	0.815982	0.695965	1.35427	0.910713	1.02347	1.12883	0.949565	0.949386	0.929446	1.09383	1.07355	0.897537	0.340493	0.260044	0.224566	0.174897
750	Sorghum mosaic virus	1.19728	1.02043	0.71827	1.21441	0.883485	0.83872	1.30315	0.772975	1.01205	1.02965	0.979822	0.993558	0.841342	1.06757	1.11103	0.948676	0.351205	0.255819	0.209061	0.183915
751	Soybean mosaic virus	1.21844	0.99114	0.566205	1.34109	0.99114	0.89575	1.50723	0.416248	0.917426	0.997511	1.01873	1.06781	0.877505	1.09144	1.06917	0.974367	0.317897	0.262516	0.239987	0.179599
752	Squash vein yellowing virus	1.18339	1.13093	0.561356	1.28709	0.983517	0.941665	1.23117	0.749662	0.993351	0.885188	1.09886	0.958532	0.816318	1.04953	1.19054	0.915449	0.320049	0.26769	0.23963	0.172631
753	Sugarcane mosaic virus	1.1492	1.00072	0.720891	1.26904	0.907629	0.794766	1.34459	0.754427	1.00672	1.05526	0.976721	0.977606	0.90816	1.10538	1.02756	0.962152	0.33837	0.243539	0.215819	0.202272
754	Sunflower chlorotic mottle virus	1.22252	1.13014	0.558588	1.27285	0.891895	0.731376	1.42336	0.730017	0.94983	0.980535	1.04731	1.00739	0.897089	1.09625	1.10703	0.886876	0.326141	0.266633	0.222378	0.184847
755	Sweet potato feathery mottle virus	1.07309	0.988881	0.69053	1.35632	1.0292	0.94253	1.30168	0.596089	1.02181	1.01479	1.01485	0.944087	0.866626	1.03842	1.07545	1.01165	0.322366	0.256192	0.233549	0.187893
756	Sweet potato mild mottle virus	1.22332	0.937535	0.600223	1.30816	0.891046	0.84465	1.3552	0.783841	0.988268	0.969655	1.08943	0.923133	0.855992	1.21931	1.05431	0.925487	0.308837	0.26382	0.246441	0.180902
757	Sweet potato virus 2	1.1428	1.02081	0.626117	1.36257	1.043	0.902391	1.31476	0.572274	0.963591	1.00374	1.03754	0.984275	0.859419	1.04728	1.12054	0.947824	0.332122	0.258597	0.23064	0.178641
758	Sweet potato virus C	1.16288	0.956071	0.660344	1.31057	0.991971	0.872095	1.34201	0.657121	0.972715	1.0494	1.00377	0.98494	0.868137	1.08506	1.08356	0.962864	0.315065	0.255453	0.237985	0.191497
759	Sweet potato virus G	1.19077	0.975544	0.649494	1.31264	1.04936	0.915396	1.31333	0.564212	0.939387	1.03516	1.01336	1.01941	0.840341	1.04379	1.11329	0.977658	0.33145	0.252547	0.232173	0.18383
760	Telosma mosaic virus	1.20399	1.05805	0.539873	1.35832	1.0127	0.856723	1.50221	0.396802	0.91934	0.982281	1.03426	1.05977	0.866801	1.06812	1.09713	0.967271	0.321705	0.268036	0.231912	0.178347
761	Thunberg fritillary virus	1.15883	0.889379	0.752554	1.25126	0.965861	0.777766	1.272	0.83713	0.972152	1.12737	1.00046	0.931767	0.891587	1.11856	1.05834	0.945454	0.323357	0.257842	0.236244	0.182557
762	Tobacco etch virus	1.17901	0.976837	0.626757	1.31581	1.01142	0.822529	1.41704	0.585968	0.963227	1.00966	1.01205	1.01599	0.849688	1.15363	1.04674	0.974624	0.313461	0.254687	0.240468	0.191384
763	Tobacco vein banding mosaic virus	1.15757	1.06622	0.638466	1.26528	0.926965	0.819513	1.40805	0.66802	0.986946	0.990143	1.01657	1.00077	0.896599	1.08764	1.05565	0.968048	0.317241	0.264681	0.228109	0.189969
764	Tobacco vein mottling virus	1.17268	1.07548	0.629277	1.25878	0.960703	0.791115	1.42422	0.626596	1.00026	0.897501	1.02595	1.04775	0.836237	1.23142	1.0319	0.949834	0.319789	0.260686	0.229024	0.190501
765	Tomato necrotic stunt virus	1.08512	1.04834	0.691015	1.25722	1.12794	0.978976	1.29794	0.485939	0.920556	0.945085	1.03187	1.09539	0.90063	1.03064	1.08565	0.982885	0.30178	0.275629	0.236751	0.185841
766	Triticum mosaic virus	1.20213	0.847207	0.767093	1.17614	0.864736	0.836434	1.26046	0.948187	0.917325	1.13513	1.01488	0.976065	0.96936	1.13044	1.05965	0.861623	0.304902	0.280296	0.236627	0.178175
767	Turnip mosaic virus	1.13784	1.14191	0.657309	1.19762	0.99093	0.763412	1.31465	0.803832	0.922788	1.02234	0.955755	1.10865	0.982232	1.04694	1.09818	0.847398	0.31876	0.224708	0.243721	0.212811
768	Ugandan cassava brown streak virus	1.16195	1.07107	0.644715	1.23789	0.91387	1.05312	1.36884	0.57905	0.974131	0.877586	1.01196	1.08703	0.892907	1.04735	1.18903	0.849084	0.323594	0.289636	0.243881	0.142889
769	Vallota speciosa virus	1.17777	1.02929	0.641648	1.26833	0.894556	0.757995	1.32131	0.860136	0.980564	1.09667	0.990011	0.963939	0.912875	1.01415	1.1632	0.863177	0.323274	0.258882	0.24132	0.176524
770	Verbena virus Y	1.19042	1.10672	0.589943	1.28437	0.838862	0.719972	1.40329	0.83624	0.99289	1.0283	1.05258	0.908372	0.924675	1.07136	1.06047	0.940143	0.3256	0.261343	0.223876	0.189181
771	Watermelon mosaic virus	1.24723	0.952002	0.664191	1.21671	0.928363	0.819252	1.43064	0.625578	0.935219	1.04351	0.987739	1.05752	0.865215	1.12845	1.07315	0.956255	0.323468	0.264873	0.236572	0.175087
772	Wheat streak mosaic virus	1.21975	0.984941	0.597633	1.32028	0.855695	0.697387	1.43633	0.823126	1.02066	1.07558	0.973515	0.952384	0.879575	1.16664	1.06386	0.897266	0.316496	0.237212	0.244672	0.20162
773	Wheat yellow mosaic virus	1.22163	1.11181	0.570992	1.1661	1.0675	0.826291	1.20624	0.876448	0.880502	1.0048	1.04789	1.063	0.825137	1.08483	1.15749	0.88862	0.276848	0.239752	0.216645	0.266755
774	Wild potato mosaic virus	1.18192	0.989632	0.657161	1.2573	1.0125	0.773712	1.39284	0.643892	0.938801	0.965491	1.03235	1.0513	0.868706	1.2322	1.035	0.921265	0.313323	0.265033	0.237902	0.183742
775	Wild tomato mosaic virus	1.12311	1.02413	0.60807	1.38288	0.941204	0.847281	1.40975	0.617058	1.00355	0.976116	1.03557	0.965254	0.893422	1.12833	1.09367	0.893976	0.318252	0.273941	0.225489	0.182317
776	Yam mild mosaic virus	1.2335	0.986048	0.615779	1.33228	0.899044	0.68606	1.4213	0.728276	0.965598	1.10358	1.00649	0.944794	0.86413	1.11721	1.08918	0.922333	0.339904	0.257496	0.220067	0.182533
777	Yam mosaic virus	1.14046	1.03466	0.613906	1.35252	0.98539	0.801977	1.38951	0.622386	0.955098	1.049	1.04002	0.95784	0.913953	1.04071	1.09194	0.939923	0.325562	0.266132	0.233659	0.174646
778	Zantedeschia mild mosaic virus	1.16976	0.991332	0.642301	1.30591	0.97363	0.884611	1.36088	0.645311	0.977021	0.970274	1.06457	0.964627	0.874059	1.1507	0.975604	1.03441	0.312544	0.24827	0.233831	0.205354
779	Zucchini yellow mosaic virus	1.26242	0.999089	0.592749	1.24768	0.949135	0.794426	1.33632	0.784437	0.970072	0.981115	1.03291	1.00531	0.797082	1.19469	1.12125	0.902031	0.310499	0.25722	0.237514	0.194766
780	Adult diarrheal rotavirus strain J19	1.08696	1.04163	0.789152	1.25132	0.961232	0.95573	1.19293	0.691382	1.03541	0.943429	1.01037	0.972327	0.818612	1.08788	1.16782	0.888714	0.364456	0.300429	0.178275	0.15684
781	Aedes pseudoscutellaris reovirus	1.05969	0.939246	0.902403	1.13648	0.745075	0.88735	1.27298	0.995356	1.08535	1.09625	0.897545	0.975768	0.955044	1.01345	1.1242	0.825129	0.354646	0.305742	0.183091	0.156521
782	African horsesickness virus	1.18673	1.01442	0.762567	1.0804	0.831469	0.922134	1.07165	1.12582	1.12534	0.940117	0.992081	0.921575	0.771925	1.10563	1.20695	0.926039	0.306443	0.266441	0.263112	0.164003
783	American grass carp reovirus	0.856337	1.05185	0.810709	1.25612	0.907104	0.948457	1.16736	0.987196	1.12185	1.09661	0.872072	0.876216	1.14929	0.929695	1.06549	0.89747	0.231464	0.212122	0.22472	0.331693
784	Aquareovirus A	0.882236	1.1104	0.712278	1.2235	0.980393	0.973935	1.09957	0.964632	1.14006	1.01104	0.957426	0.880145	1.02763	0.91437	1.19824	0.917325	0.204562	0.241305	0.234854	0.31928
785	Aquareovirus C	0.89443	1.0543	0.768622	1.24613	0.984495	0.94237	1.06922	1.03852	1.12304	1.05599	1.01475	0.766253	1.03177	0.97914	1.14022	0.871629	0.199232	0.244556	0.219868	0.336344
786	Avian orthoreovirus	0.914263	1.11566	0.785075	1.18937	1.09685	0.844159	1.0827	0.965304	1.05312	1.06996	0.986581	0.869547	0.951625	0.960965	1.19552	0.917986	0.222014	0.291947	0.230059	0.25598
787	Baboon orthoreovirus	0.966122	1.03012	0.857344	1.23951	0.889532	0.992701	1.25423	0.786463	1.17677	0.924442	0.932761	0.896308	0.881962	1.07429	1.10978	0.957543	0.307823	0.314286	0.208335	0.169556
788	Banna virus	0.996683	1.01026	0.794973	1.2811	0.999053	0.771947	1.25056	0.815956	1.02405	1.09456	0.977579	0.932093	0.973556	1.0275	1.10704	0.867366	0.314159	0.289056	0.227839	0.168947
789	Banna virus strain JKT-6423	1.00162	0.943622	0.85017	1.276	1.01305	0.975367	1.1368	0.773465	0.988651	1.0924	0.996469	0.948626	1.00862	0.965713	1.10756	0.85883	0.316892	0.297262	0.209832	0.176015
790	Bluetongue virus	1.15077	0.957834	0.806216	1.10603	0.864169	0.923553	1.05221	1.1209	1.1401	0.985909	0.96138	0.915076	0.780501	1.11416	1.2063	0.902614	0.302062	0.260308	0.258174	0.179456
791	Broome virus	0.955562	0.90379	0.863937	1.26596	0.88599	0.974665	1.18269	0.963122	1.20006	1.0112	0.956618	0.785189	0.927599	1.12964	1.09481	0.906125	0.260879	0.317772	0.250143	0.171206
792	Chum salmon reovirus CS	0.848005	1.1654	0.653692	1.23242	1.014	0.973573	1.11578	0.917272	1.06714	1.07716	0.953401	0.867531	1.08434	0.799861	1.24598	0.975677	0.20099	0.244982	0.235084	0.318944
793	Colorado tick fever virus	1.07868	1.04114	0.667258	1.19172	0.987825	0.993506	1.16096	0.865991	1.04965	0.952767	1.00558	0.977589	0.883095	1.0052	1.23117	0.910242	0.248235	0.286111	0.27456	0.191095
794	Cypovirus 1	0.956142	0.984699	0.975841	1.09908	0.904981	0.763359	1.17017	1.08469	1.13021	1.0981	0.833637	0.991548	0.960135	1.10117	1.09626	0.82265	0.309801	0.257965	0.225699	0.206534
795	Cypovirus 14	1.07382	0.917136	0.873409	1.15133	0.814536	0.83846	1.13548	1.17226	1.10211	1.03444	0.957047	0.906951	0.913671	1.18801	1.10657	0.804715	0.318065	0.279131	0.222113	0.180691
796	Cypovirus 5	1.08302	0.871937	0.922362	1.11083	0.802455	0.973475	1.08522	1.09003	1.09589	1.05389	0.926565	0.980677	0.866411	1.07595	1.1561	0.852866	0.375115	0.261416	0.227736	0.135733
797	Epizootic hemorrhagic disease virus (serotype 1 / strain New Jersey)	1.15835	0.96565	0.840498	1.07289	0.756794	0.937568	1.10126	1.14106	1.16328	0.954739	0.957753	0.924594	0.79521	1.13499	1.14754	0.926475	0.326978	0.251585	0.254625	0.166813
798	Eyach virus	1.09056	1.05239	0.721188	1.12982	0.992345	0.982502	1.11218	0.908437	1.0318	0.970724	0.997897	0.989717	0.879916	0.984987	1.22451	0.929913	0.253406	0.289353	0.269976	0.187265
799	Fiji disease virus	1.1313	0.936936	0.857674	1.08274	0.887715	1.03384	1.05449	1.0673	0.958309	1.0395	1.04238	0.966169	0.924724	1.01671	1.13912	0.858219	0.347102	0.3348	0.177156	0.140943
800	Great Island virus	1.07534	1.13933	0.757166	1.00001	0.974009	0.802377	0.958368	1.22722	1.13638	1.06617	0.896831	0.924154	0.874892	1.04307	1.28038	0.839956	0.220181	0.201982	0.299306	0.278531
801	Homalodisca vitripennis reovirus	0.973828	1.01313	0.923204	1.13677	0.901615	0.834337	1.20329	0.954159	1.11892	0.980231	0.961111	0.92021	0.933634	1.1494	0.999243	0.970384	0.32907	0.283821	0.213847	0.173262
802	Kadipiro virus	1.00605	0.959457	0.890787	1.18912	0.991948	0.84355	1.12947	0.923631	1.00623	1.07263	0.98878	0.954746	0.990808	1.07229	1.07735	0.844238	0.318751	0.30579	0.212294	0.163164
803	Liao ning virus	0.971222	1.08537	0.873216	1.13746	0.982167	0.889365	1.09357	0.985276	1.01473	1.11412	0.951326	0.94579	1.03714	0.832739	1.15355	0.894637	0.297314	0.288972	0.216356	0.197358
804	Mal de Rio Cuarto virus	1.15851	1.04606	0.738527	1.16878	0.86965	0.910569	1.14374	1.03642	0.934669	1.03794	1.07742	0.938678	0.956821	0.927636	1.19426	0.776686	0.337332	0.323206	0.176657	0.162806
805	Mammalian orthoreovirus 3	0.910077	1.07141	0.801872	1.244	1.03087	0.88027	1.17268	0.887987	1.16445	1.01013	0.888139	0.930192	0.898816	1.02041	1.17835	0.905402	0.261018	0.269362	0.24816	0.221459
806	Melaka orthoreovirus	0.877169	1.14875	0.731389	1.2524	1.10035	0.901556	1.12122	0.860951	1.05174	0.964343	1.03594	0.941869	0.989406	0.96316	1.16654	0.892392	0.224593	0.286868	0.225085	0.263454
807	Micromonas pusilla reovirus	0.945583	1.06563	0.855506	1.19097	0.962835	0.848618	1.08259	1.07264	1.06165	1.05616	1.02551	0.843299	1.02175	0.993934	1.06255	0.901211	0.29218	0.268357	0.226656	0.212808
808	Mycoreovirus 1	0.954688	1.08016	0.777332	1.30314	0.948901	0.896411	1.16882	0.966883	1.09547	1.07119	0.981581	0.776681	0.999961	0.89508	1.18533	0.860986	0.274314	0.306747	0.187769	0.23117
809	Mycoreovirus 3	1.04215	1.12812	0.693595	1.1293	0.860091	0.836619	1.17129	1.15193	1.06886	1.13236	0.953236	0.832634	1.02882	0.889905	1.21714	0.864043	0.239952	0.275136	0.238295	0.246617
810	Nilaparvata lugens reovirus	1.02765	1.00778	0.86436	1.18875	0.930473	1.00937	1.0717	0.976742	1.02654	1.0411	1.03101	0.862819	0.967787	0.906192	1.11577	0.935368	0.328505	0.323628	0.183652	0.164216
811	Operophtera brumata reovirus	1.14569	0.97733	0.773457	1.12611	0.798028	0.902589	1.2305	1.05465	1.0078	1.17041	0.94614	0.906785	0.978103	0.890241	1.16704	0.90524	0.292887	0.294475	0.214099	0.198539
812	Palyam virus	1.14237	1.00239	0.799914	1.11129	0.801664	0.929605	1.16704	1.03482	1.1193	0.943561	0.974492	0.934659	0.799614	1.12381	1.16291	0.930177	0.329157	0.278245	0.237272	0.155326
813	Peruvian horse sickness virus	1.18495	1.00329	0.798824	1.09536	0.812726	0.990299	1.17779	0.939197	1.02384	0.997877	0.984211	0.999114	0.846376	1.00804	1.17225	0.909373	0.360239	0.280636	0.216073	0.143052
814	Raspberry latent virus	1.10235	1.09772	0.766961	1.09704	0.98823	1.07799	1.08296	0.832039	1.03268	0.940001	0.976007	1.04509	0.845183	0.894145	1.23823	0.970166	0.297688	0.276868	0.228414	0.19703
815	Rice black streaked dwarf virus	1.13861	1.08305	0.697153	1.21505	0.973582	1.01143	1.07582	0.890286	0.908209	0.966714	1.13619	0.958444	0.931636	0.893786	1.25059	0.773139	0.322432	0.334443	0.175286	0.167839
816	Rice dwarf virus	0.968807	1.07742	0.815512	1.19064	1.06261	0.914881	1.05571	0.93182	1.09533	0.953544	1.0354	0.881865	0.867496	1.03798	1.13775	0.963834	0.276621	0.28568	0.22819	0.209509
817	Rice gall dwarf virus	0.979054	1.07934	0.834773	1.19395	0.920933	0.985617	1.14181	0.911063	1.14705	0.949787	0.970491	0.89811	0.881645	0.984854	1.14025	0.963686	0.317943	0.281808	0.222412	0.177837
818	Rice ragged stunt virus	1.08949	1.05746	0.797452	1.08511	0.964523	0.918904	1.06206	1.03011	1.00158	0.9772	0.976832	1.04524	0.929279	1.03088	1.20273	0.823315	0.279162	0.273085	0.244382	0.203371
819	Rotavirus A	1.04642	0.978155	0.853347	1.23507	0.95134	0.85388	1.20622	0.777323	1.07226	1.00696	0.971823	0.934662	0.825333	1.14784	1.12614	0.916313	0.362192	0.300506	0.183439	0.153863
820	Rotavirus C	0.974198	1.05073	0.866146	1.28406	0.986579	0.832516	1.23675	0.653852	1.11555	0.953526	0.969819	0.902947	0.811366	1.14988	1.11191	0.973125	0.375991	0.307426	0.17493	0.141653
821	Rotavirus D chicken/05V0049/DEU/2005	0.967098	0.999666	0.914923	1.22774	0.949683	0.812751	1.18852	0.840622	1.11413	1.02833	0.923981	0.943381	0.870157	1.0988	1.14278	0.852244	0.365885	0.302614	0.183083	0.148418
822	Southern rice black-streaked dwarf virus	1.17329	1.08459	0.671158	1.19536	0.972082	0.884748	1.09501	0.980736	0.900521	1.01913	1.15356	0.889966	0.880856	0.916901	1.24975	0.849589	0.322037	0.333883	0.174015	0.170066
823	Spissistilus festinus reovirus	1.05379	1.03462	0.873305	1.03504	1.04817	1.03042	1.07569	0.846156	1.00729	0.986759	0.922989	1.08467	0.892637	0.950175	1.13185	1.02663	0.253033	0.258244	0.24997	0.238753
824	St Croix River virus	0.998869	1.29591	0.684422	0.947208	1.12729	0.857006	1.03314	0.990049	1.05094	0.944233	0.99242	1.01784	0.807583	0.8917	1.3207	1.04761	0.219192	0.264679	0.237788	0.278341
825	Stretch Lagoon orbivirus	1.10462	1.13253	0.807434	1.03819	0.870947	0.822759	1.12203	1.11976	1.16115	1.02754	0.88005	0.966567	0.776101	0.970463	1.27191	0.897439	0.317918	0.252639	0.231375	0.198067
826	Trichoplusia ni cypovirus 15	1.01312	0.941132	0.922875	1.15745	1.03987	0.89444	0.984345	1.04032	1.05837	1.03016	0.967101	0.939174	0.846603	1.13368	1.18929	0.820748	0.324881	0.311226	0.19801	0.165884
827	Yunnan orbivirus	1.13795	0.974095	0.804078	1.12916	0.917567	0.90607	1.0732	1.06331	1.01765	1.02657	1.02165	0.928993	0.874998	1.07195	1.1526	0.883309	0.316815	0.27609	0.225929	0.181167
828	Abelson murine leukemia virus	0.998211	1.02514	0.619735	1.30838	1.29562	1.20392	1.1286	0.417373	0.772129	0.828655	1.05659	1.32736	0.87721	0.906168	1.12336	1.0968	0.230913	0.217	0.262979	0.289108
829	African green monkey simian foamy virus	1.06071	0.983843	0.879626	1.1251	1.17159	1.32711	1.08713	0.308574	0.965849	0.851868	1.02297	1.14489	0.811696	0.975007	1.06103	1.19898	0.329494	0.292655	0.198764	0.179086
830	Atlantic salmon swim bladder sarcoma virus	1.02279	0.946172	0.805328	1.26758	1.13753	1.15939	1.18989	0.481888	0.935408	1.07591	0.919605	1.0817	0.91979	0.800908	1.09278	1.16271	0.290927	0.228239	0.240854	0.239981
831	Avian carcinoma virus	1.02559	0.988456	0.823368	1.13315	1.052	1.07174	0.968601	0.924469	1.05746	0.869407	1.01402	1.07339	0.887967	1.04901	1.13363	0.92162	0.238783	0.197338	0.290875	0.273004
832	Avian endogenous retrovirus EAV-HP	1.12025	0.86561	0.857327	1.13428	1.04518	1.11515	1.12911	0.769197	0.97192	0.959136	1.01842	1.03724	0.898267	1.04463	0.990793	1.04849	0.249651	0.219433	0.30079	0.230126
833	Avian leukemia virus	1.1549	0.884756	0.855963	1.09649	1.07592	1.20041	1.07743	0.705902	0.997425	0.953457	1.0364	1.01033	0.814654	0.963122	1.0179	1.16232	0.246094	0.226332	0.286821	0.240753
834	Avian leukosis virus	1.1615	0.9331	0.845948	1.05789	1.07282	1.19592	1.10568	0.692134	0.98694	0.926891	1.03744	1.03883	0.824197	0.94949	1.00145	1.1789	0.240461	0.226736	0.290145	0.242657
835	Avian myelocytomatosis virus	1.23099	1.03913	0.738623	1.02202	1.18526	1.09932	0.98739	0.787523	0.951559	0.882068	1.08451	1.08167	0.704653	0.96844	1.11656	1.13175	0.233785	0.189564	0.28921	0.287441
836	Bovine foamy virus	1.00738	0.931478	0.890554	1.20535	1.23444	1.29101	1.02295	0.42966	0.991264	0.946048	0.975111	1.09504	0.769626	0.856089	1.12779	1.22112	0.301533	0.244209	0.227879	0.226379
837	Bovine immunodeficiency virus	1.09514	1.01169	0.856025	1.08991	1.17471	1.30415	1.11701	0.40233	0.940669	0.89326	0.995657	1.15779	0.829183	0.860799	1.04248	1.23441	0.318203	0.232021	0.237798	0.211978
838	Bovine leukemia virus	1.11819	1.01999	0.774795	1.07028	1.13566	1.18337	0.924952	0.63598	0.935644	0.805867	1.29406	1.0697	0.719834	0.891736	1.06712	1.41906	0.219741	0.238627	0.210239	0.331393
839	Caprine arthritis encephalitis virus	0.992533	0.943949	0.901645	1.19192	1.12422	1.32198	1.2499	0.312332	1.08005	0.821363	0.983892	1.07123	0.805747	1.11353	0.947278	1.16928	0.381543	0.207857	0.250843	0.159756
840	Equine foamy virus	1.04381	0.899008	0.923738	1.16059	1.11321	1.31442	1.08255	0.412483	1.0429	0.93216	0.959001	1.07428	0.761729	0.944922	1.09044	1.22714	0.329373	0.27312	0.202908	0.194599
841	Equine infectious anemia virus	1.05521	0.942626	0.894786	1.14679	1.19739	1.24172	1.19892	0.274391	1.00336	0.977578	0.985943	1.03558	0.78607	0.924435	0.996326	1.30892	0.355425	0.257327	0.222993	0.164254
842	Feline foamy virus	1.08251	0.922473	0.858932	1.18337	1.23682	1.32273	1.03645	0.332986	0.956538	0.950999	1.05219	1.01888	0.749303	0.899825	1.07611	1.30713	0.331425	0.280275	0.206317	0.181983
843	Feline immunodeficiency virus	1.07475	0.916793	0.925474	1.09471	1.15172	1.41855	1.15429	0.297009	1.0211	0.875401	0.970382	1.10565	0.779818	1.03463	1.03553	1.16903	0.376926	0.254803	0.223665	0.144606
844	Feline leukemia virus	1.1771	0.891663	0.879297	1.10937	1.17105	1.33895	0.91582	0.535076	0.847539	0.881786	1.13589	1.12021	0.810057	0.836867	1.05158	1.31183	0.276397	0.215791	0.230942	0.27687
845	Friend murine leukemia virus	1.09998	0.976021	0.8173	1.13118	1.26045	1.26987	0.943103	0.512229	0.792736	0.913631	1.09604	1.18206	0.818888	0.790393	1.12762	1.27486	0.253034	0.212664	0.244263	0.29004
846	Fujinami sarcoma virus	0.993438	0.910953	0.652358	1.31786	1.22033	1.06221	1.27639	0.635066	0.996804	0.826906	0.954313	1.17849	0.822317	1.11668	0.992107	1.00619	0.223893	0.17878	0.325397	0.27193
847	Gibbon ape leukemia virus	1.06059	1.07333	0.806186	1.0693	1.26214	1.27234	0.938107	0.525527	0.788613	0.833873	1.1724	1.19097	0.873609	0.802787	1.05907	1.27333	0.260015	0.216494	0.245178	0.278314
848	Human immunodeficiency virus 1	1.14286	0.862619	0.909759	1.10343	1.16933	1.28731	1.28861	0.206086	0.948238	0.895534	0.932267	1.22465	0.820498	1.06813	0.969885	1.1592	0.356388	0.222416	0.242348	0.178848
849	Human immunodeficiency virus 2	1.09183	0.906396	0.907498	1.12699	1.23599	1.25813	1.20581	0.317967	0.926984	0.896737	0.943118	1.22042	0.828341	1.0044	0.983841	1.15885	0.33845	0.204943	0.250796	0.205811
850	Human T-lymphotropic virus 1	1.10345	0.965571	0.890229	1.07399	1.12363	1.14029	0.996389	0.580074	0.8924	0.800283	1.1919	1.27351	0.769098	1.02881	0.904135	1.35997	0.232279	0.233102	0.183613	0.351005
851	Human T-lymphotropic virus 2	1.05376	1.05923	0.842387	1.0298	1.14643	1.14359	0.984553	0.563561	0.892804	0.859058	1.1807	1.16252	0.789142	0.835862	0.980164	1.60258	0.242404	0.219392	0.181971	0.356233
852	Human T-lymphotropic virus 4	1.00995	1.03892	0.819119	1.12174	1.13257	1.14995	1.01409	0.568726	0.931033	0.813796	1.21716	1.16836	0.822611	0.893937	0.925483	1.4682	0.22341	0.213855	0.199181	0.363554
853	Jaagsiekte sheep retrovirus	1.14062	0.891987	0.859066	1.10953	1.05098	1.22394	1.02737	0.637446	0.989896	0.888942	1.12774	0.954361	0.748708	1.07685	0.999244	1.29442	0.28491	0.298445	0.199142	0.217502
854	Macaque simian foamy virus	0.990514	0.959592	0.900303	1.21319	1.24407	1.30565	1.02376	0.323798	0.982301	0.855423	1.03353	1.10811	0.808342	0.999551	1.06531	1.16782	0.323389	0.284921	0.200509	0.191181
855	Mason-Pfizer monkey virus	1.12011	0.893961	0.850367	1.19506	1.13615	1.25358	1.01296	0.461821	0.905136	0.893688	1.15042	1.03619	0.803498	0.998046	0.963514	1.34351	0.2973	0.272759	0.189319	0.240622
856	Moloney murine leukemia virus	1.07845	0.981451	0.815502	1.14682	1.27648	1.2668	0.941676	0.505147	0.786927	0.925441	1.08144	1.18862	0.82813	0.780058	1.14446	1.25789	0.257201	0.212314	0.243039	0.287446
857	Moloney murine sarcoma virus	1.11444	1.00789	0.736483	1.1457	1.25917	1.20685	0.960371	0.587458	0.739756	0.899279	1.1202	1.21767	0.862424	0.857688	1.1488	1.13382	0.244643	0.214127	0.254415	0.286816
858	Mouse mammary tumor virus	1.19457	0.98191	0.777741	1.08765	1.13001	1.32755	1.05965	0.453195	0.920064	0.851979	1.09174	1.11216	0.755368	0.908776	1.08174	1.26515	0.300511	0.262919	0.223623	0.212947
859	Murine osteosarcoma virus	1.14156	1.09269	0.653143	1.08856	1.2141	1.22306	0.953518	0.597542	0.78776	0.804408	1.23273	1.19737	0.827853	0.845918	1.14859	1.19198	0.23301	0.225925	0.254002	0.287064
860	Murine type C retrovirus	1.06537	0.997864	0.811398	1.13317	1.273	1.29544	0.911484	0.530112	0.769429	0.901185	1.13643	1.16732	0.867763	0.767983	1.12101	1.25093	0.251137	0.209957	0.253719	0.285187
861	Ovine lentivirus	1.04105	0.886385	0.971894	1.07662	1.0253	1.25293	1.30098	0.374151	1.09687	0.895815	0.942107	1.06742	0.804965	1.10011	0.929364	1.21074	0.380294	0.213699	0.253133	0.152874
862	PreXMRV-1	1.06497	0.98368	0.826532	1.13872	1.26822	1.29689	0.901363	0.536122	0.778716	0.914816	1.1304	1.15137	0.86506	0.762218	1.12642	1.25678	0.254483	0.210565	0.249848	0.285104
863	Rauscher murine leukemia virus	1.11773	0.980469	0.808436	1.12311	1.26284	1.25971	0.946284	0.515189	0.781784	0.920225	1.0976	1.18263	0.812962	0.790876	1.12994	1.27796	0.255856	0.212509	0.24185	0.289785
864	RD114 retrovirus	1.133	0.949163	0.878704	1.08516	1.20354	1.27936	0.891602	0.572053	0.840683	0.870445	1.17033	1.11688	0.794622	0.834984	1.0556	1.34322	0.266	0.211754	0.226267	0.295979
865	Reticuloendotheliosis virus	1.0499	1.03017	0.872357	1.04987	1.16933	1.25383	0.993369	0.614596	0.974096	0.8889	1.05633	1.07844	0.816108	0.829878	1.05853	1.26497	0.251236	0.2217	0.26522	0.261844
866	Rous sarcoma virus	1.0964	0.917226	0.856597	1.11561	1.14891	1.16439	1.0734	0.680725	0.972025	0.944093	1.02942	1.0468	0.818334	0.965578	1.02187	1.15235	0.237436	0.221465	0.287905	0.253194
867	Simian foamy virus	1.02431	0.956849	0.912831	1.14678	1.22264	1.3288	1.0331	0.336987	0.946247	0.876155	1.04103	1.121	0.848251	0.959118	1.02485	1.20832	0.328175	0.282274	0.203382	0.186169
868	Simian immunodeficiency virus	1.07281	0.98263	0.870672	1.12092	1.18777	1.25265	1.23665	0.345001	0.984974	0.880269	0.9645	1.1462	0.81892	0.987566	0.984001	1.18468	0.337005	0.218539	0.256677	0.187779
869	Simian immunodeficiency virus SIV-mnd 2	1.0553	0.946603	0.859688	1.19095	1.21135	1.32525	1.20125	0.273333	0.942975	0.852655	0.986013	1.18605	0.863986	0.994138	0.98422	1.14727	0.344085	0.216327	0.245115	0.194474
870	Simian retrovirus 4	1.16465	0.904229	0.865658	1.11118	1.1129	1.22675	1.02947	0.507471	0.904098	0.903071	1.11969	1.06275	0.780298	0.998916	0.956479	1.37564	0.304947	0.262491	0.189884	0.242678
871	Simian T-cell lymphotropic virus 6	1.04914	0.998684	0.865922	1.12167	1.13507	1.17907	0.983903	0.538611	0.867864	0.813612	1.26146	1.14141	0.875008	0.934436	0.844689	1.47843	0.250421	0.230786	0.187255	0.331538
872	Simian T-lymphotropic virus 1	1.1349	0.969177	0.882666	1.03599	1.11057	1.14472	0.98475	0.616021	0.87645	0.815818	1.19611	1.24988	0.77953	0.996406	0.932328	1.36048	0.23117	0.23128	0.188635	0.348914
873	Simian T-lymphotropic virus 3	1.01785	1.0316	0.862969	1.08936	1.16615	1.17365	0.978849	0.538687	0.877318	0.81642	1.24548	1.15917	0.843218	0.889341	0.904779	1.48373	0.235703	0.232115	0.198251	0.333931
874	Snakehead retrovirus	0.984685	0.812449	0.931033	1.26852	1.15485	1.23064	1.16324	0.440546	0.971009	1.08642	0.95252	1.01554	0.920503	0.857029	0.987267	1.21299	0.327376	0.22165	0.242609	0.208365
875	Spleen focus-forming virus	1.13377	0.994675	0.823254	1.06624	1.20368	1.29269	0.902796	0.571623	0.817289	0.889519	1.1349	1.15474	0.821331	0.768811	1.13637	1.2955	0.246188	0.216328	0.24587	0.291614
876	Squirrel monkey retrovirus	1.15095	0.905569	0.815571	1.20199	1.10209	1.21978	1.04339	0.485417	0.903402	0.831792	1.19458	1.11348	0.786284	1.00758	0.904016	1.37922	0.261582	0.2428	0.197382	0.298236
877	UR2 sarcoma virus	1.08165	1.03074	0.798382	1.10435	1.30561	1.08859	1.01843	0.641914	0.938449	0.916017	1.02481	1.08999	0.762418	0.991025	1.14469	1.07874	0.272584	0.248263	0.275426	0.203727
878	Visna/maedi virus	1.01742	0.836831	0.961232	1.13832	1.04769	1.44072	1.21629	0.391223	1.08327	0.877695	0.97387	1.04098	0.83907	1.04686	0.941036	1.18849	0.37155	0.213323	0.260487	0.15464
879	Walleye dermal sarcoma virus	1.10095	0.816654	0.928222	1.19893	0.989461	1.18154	1.10316	0.630698	0.99905	1.05135	0.999025	0.944662	0.880491	0.947891	0.979192	1.25153	0.330186	0.255744	0.193264	0.220806
880	Woolly monkey sarcoma virus	1.12185	1.11991	0.676233	1.06756	1.29674	1.21138	0.92327	0.615764	0.749652	0.785211	1.2083	1.23316	0.813542	0.876378	1.14874	1.14366	0.239	0.209924	0.269044	0.282031
881	Xenopus laevis endogenous retrovirus Xen1	1.03331	0.960264	0.859029	1.17646	1.08448	1.19427	1.0798	0.560273	0.924678	1.03395	1.05102	0.992421	0.944886	0.775075	1.02287	1.31586	0.257274	0.272656	0.212599	0.25747
882	Y73 sarcoma virus	1.04762	0.909409	0.819905	1.19461	1.18023	1.10284	1.16009	0.632282	0.958428	0.982331	0.942844	1.09684	0.830624	0.989884	1.0359	1.11154	0.234965	0.21916	0.282768	0.263107
883	Australian bat lyssavirus	0.99426	1.35827	0.666391	1.0898	1.14942	1.12537	1.16969	0.475396	1.03927	0.821438	0.95202	1.19162	0.808838	0.678393	1.29638	1.1589	0.290391	0.267975	0.222467	0.219168
884	Bovine ephemeral fever virus	1.11227	1.23967	0.737876	1.17469	1.00604	1.27282	1.24262	0.348025	1.04902	0.815023	1.02707	1.0056	0.745703	0.828398	1.15227	1.1861	0.380201	0.28255	0.201007	0.136242
885	Drosophila melanogaster sigma virus AP30	0.940219	1.15942	0.755151	1.22626	1.0987	1.14376	1.13413	0.571988	1.11978	0.975934	0.928642	0.982817	0.813295	0.709836	1.23336	1.19459	0.294673	0.253914	0.226312	0.225101
886	European bat lyssavirus 1	0.994446	1.25965	0.653623	1.19674	1.19467	1.16682	1.18987	0.389855	1.03071	0.864992	0.946825	1.15547	0.789685	0.719216	1.28482	1.1441	0.288818	0.26475	0.232659	0.213772
887	European bat lyssavirus 2	0.998618	1.31026	0.65227	1.13838	1.16837	1.1374	1.16225	0.476552	1.02027	0.858815	0.970058	1.14654	0.818762	0.687238	1.28524	1.15139	0.285163	0.266806	0.231014	0.217016
888	Hirame rhabdovirus	0.969235	1.41884	0.491963	1.15888	1.20999	1.02912	1.13351	0.63665	1.00261	0.947394	0.977818	1.08106	0.794814	0.678352	1.30694	1.16686	0.283487	0.205365	0.244879	0.266268
889	Ikoma lyssavirus	1.03782	1.34728	0.661313	1.13178	1.25485	1.04964	1.1789	0.367373	0.951296	0.861119	0.978452	1.2169	0.7972	0.704131	1.31415	1.07267	0.311376	0.281969	0.216434	0.19022
890	Infectious hematopoietic necrosis virus	1.01657	1.45082	0.486012	1.09443	1.2426	0.988547	1.11838	0.671737	0.954609	0.948925	0.986218	1.11213	0.765332	0.708601	1.30007	1.16055	0.29045	0.1954	0.24032	0.27383
891	Kotonkan virus	1.02344	1.09206	0.801763	1.27094	1.05121	1.27762	1.23616	0.338126	1.08006	0.988677	0.992112	0.919168	0.794334	0.732984	1.1224	1.20565	0.384572	0.272074	0.212895	0.130459
892	Lettuce necrotic yellows virus	0.943946	1.19573	0.731439	1.25199	1.14865	1.11135	1.20655	0.48294	1.07983	0.921316	0.920688	1.07689	0.840444	0.798576	1.23451	1.03278	0.308347	0.263137	0.2394	0.189115
893	Maize fine streak virus	0.914878	1.21168	0.760242	1.28981	1.04802	1.08251	1.28478	0.413124	1.15827	0.933979	0.901348	1.02222	0.810094	0.767737	1.18985	1.14738	0.334639	0.260412	0.210855	0.194094
894	Maize Iranian mosaic virus	0.784885	1.31208	0.711513	1.28544	1.17262	1.09899	1.20773	0.484618	1.21237	0.852888	0.885412	1.05448	0.808454	0.771121	1.24466	1.10646	0.29206	0.24683	0.242872	0.218238
895	Mokola virus	0.990207	1.27601	0.704668	1.12334	1.24396	1.12855	1.13756	0.423349	0.977197	0.880824	0.934463	1.21917	0.813779	0.707282	1.29775	1.11868	0.286851	0.268928	0.230402	0.213819
896	Northern cereal mosaic virus	0.934881	1.3119	0.761096	1.14593	1.1722	1.09068	1.15622	0.519267	1.0798	0.887512	0.957108	1.05682	0.829308	0.719655	1.20705	1.14177	0.313795	0.266979	0.232643	0.186583
897	Obodhiang virus	1.02827	1.24264	0.789699	1.18293	1.11142	1.22574	1.13623	0.379218	1.05459	0.830182	1.01607	1.01643	0.760542	0.78306	1.18827	1.16916	0.37297	0.292315	0.187674	0.147041
898	Potato yellow dwarf virus	0.882326	1.13827	0.812183	1.25954	1.13402	1.17193	1.19544	0.422029	1.12373	0.933175	0.869222	1.09523	0.845406	0.76852	1.21213	1.10923	0.303534	0.261204	0.225476	0.209786
899	Rabies virus	1.00732	1.30734	0.668657	1.10779	1.22085	1.13598	1.11437	0.473249	0.955065	0.874348	0.989043	1.18694	0.834672	0.674421	1.28129	1.15254	0.286708	0.26232	0.229299	0.221673
900	Rice yellow stunt virus	0.892872	1.04041	0.835237	1.30377	1.10882	1.08185	1.31158	0.380909	1.14639	0.976689	0.849515	1.07646	0.812308	0.917168	1.10243	1.12893	0.320467	0.242131	0.231021	0.206381
901	Siniperca chuatsi rhabdovirus	1.04009	1.25104	0.581087	1.29652	1.09945	1.05715	1.26184	0.484763	1.09302	0.848298	0.969973	1.07866	0.740001	0.883026	1.25482	1.04167	0.31243	0.248592	0.229796	0.209181
902	Snakehead virus	1.06564	1.32244	0.528298	1.20206	1.21836	1.13591	1.11848	0.53875	0.944368	0.887111	1.00672	1.14883	0.800268	0.731367	1.27777	1.09459	0.300087	0.210823	0.248398	0.240693
903	Sonchus yellow net virus	0.87374	1.18473	0.847953	1.21592	1.00435	1.05172	1.27962	0.518613	1.20233	0.944238	0.855793	1.03014	0.836846	0.81768	1.14881	1.13294	0.330831	0.258017	0.215379	0.195773
904	Spring viraemia of carp virus	1.01476	1.28994	0.643303	1.22865	1.09645	1.09596	1.20881	0.543629	1.09407	0.915176	0.946858	1.04029	0.782278	0.732804	1.27807	1.07056	0.319357	0.25093	0.239042	0.190671
905	Tupaia virus	1.13531	1.26185	0.568349	1.13769	1.10797	1.10627	1.18	0.556258	0.96575	0.885367	1.10645	1.0117	0.786263	0.736814	1.21957	1.21708	0.286101	0.275262	0.232255	0.206381
906	Vesicular stomatitis Indiana virus	1.05961	1.24808	0.640506	1.20989	1.07473	1.14106	1.20858	0.480389	1.06468	0.851497	1.00754	1.04491	0.765254	0.773158	1.24621	1.15024	0.310635	0.272019	0.217812	0.199534
907	Viral hemorrhagic septicemia virus Fil3	1.01095	1.43504	0.463475	1.14475	1.20135	1.0462	1.20332	0.543578	0.951424	0.955749	0.984587	1.1069	0.830121	0.636249	1.2496	1.24598	0.284639	0.205861	0.244936	0.264564
908	Wongabel virus	1.08698	1.21314	0.735474	1.16088	1.01173	1.24255	1.21721	0.392347	1.04401	0.880028	1.0387	0.958828	0.772628	0.676547	1.17445	1.31539	0.34465	0.306457	0.191725	0.157169
909	Gill-associated virus	0.879053	1.2887	0.679871	1.22282	0.982044	0.737202	1.3629	0.865382	1.13259	1.0452	0.901959	0.892565	0.985715	0.948709	1.0152	1.08301	0.286901	0.250752	0.171066	0.291281
910	Apple latent spherical virus	1.11536	0.997701	0.749249	1.13051	1.22308	1.10657	1.02963	0.484614	0.862944	0.850242	1.19435	1.13085	0.757988	1.08743	1.13834	1.13689	0.257454	0.335131	0.203511	0.203903
911	Arabis mosaic virus	1.11914	0.88669	0.728943	1.24063	1.12947	1.21552	1.10399	0.552284	0.947743	0.809369	1.17454	1.03524	0.804837	1.16289	1.0508	1.0459	0.261252	0.293348	0.242693	0.202708
912	Bean pod mottle virus	1.11935	1.11523	0.536462	1.34489	1.10781	1.01867	1.35995	0.340562	0.893737	0.764973	1.25003	1.01382	0.872121	1.12385	1.09116	0.976796	0.286839	0.328466	0.214766	0.169929
913	Beet ringspot virus	1.09698	0.935486	0.653414	1.3122	1.12954	1.21196	1.09293	0.547116	0.984492	0.833589	1.24269	0.904308	0.779267	1.07415	1.08872	1.11488	0.256903	0.296324	0.237026	0.209747
914	Black raspberry necrosis virus	1.12911	1.09322	0.657226	1.14503	1.07687	1.07962	1.24618	0.594087	0.999638	0.952964	1.00544	1.03539	0.801309	0.885255	1.13829	1.15943	0.266547	0.263248	0.253639	0.216565
915	Blackcurrant reversion virus	1.06621	0.925169	0.789567	1.19852	1.03544	1.10769	1.13397	0.722731	0.985987	0.897499	1.11605	0.991903	0.899625	1.1004	1.02305	1.01142	0.244545	0.29796	0.241853	0.215642
916	Broad bean wilt virus 1	1.26236	0.976856	0.560848	1.20259	1.12165	1.09708	1.32106	0.426482	0.854562	0.808855	1.14742	1.14608	0.765419	1.17163	1.11641	1.01671	0.278635	0.29159	0.248192	0.181583
917	Broad bean wilt virus 2	1.24174	0.936301	0.576349	1.24107	0.907742	1.09224	1.40976	0.582617	0.969082	0.796544	1.14204	1.02003	0.816867	1.23865	1.04519	0.991672	0.281858	0.29117	0.250785	0.176187
918	Cherry leaf roll virus	1.12057	0.905542	0.839529	1.10048	1.02966	1.18365	1.05761	0.749769	0.941664	0.845571	1.15627	1.06544	0.896285	1.06754	0.979594	1.06562	0.228253	0.273428	0.260961	0.237358
919	Cherry rasp leaf virus	1.13284	0.907915	0.777933	1.14302	1.20576	1.15213	1.0588	0.494969	0.831922	0.870862	1.16	1.18573	0.803092	1.12754	1.0859	1.06707	0.246787	0.319161	0.223596	0.210455
920	Chocolate lily virus A	1.11111	0.953844	0.520836	1.42823	1.03816	1.07775	1.24057	0.617808	0.997746	0.895287	1.21525	0.854922	0.827356	1.10395	1.1658	0.947531	0.259163	0.300538	0.234566	0.205734
921	Cowpea mosaic virus	1.11167	1.01918	0.595342	1.29249	1.14471	1.03983	1.32321	0.419029	0.912943	0.867678	1.14934	1.04837	0.839033	1.09386	1.11024	1.01405	0.267769	0.310032	0.23842	0.183778
922	Cowpea severe mosaic virus	1.08595	0.981378	0.655505	1.33617	1.07302	0.957716	1.39259	0.45031	0.972332	0.952726	1.07956	0.973724	0.86592	1.11735	1.02272	1.04799	0.290742	0.292497	0.231912	0.184849
923	Cycas necrotic stunt virus	1.19323	0.801314	0.61789	1.33913	1.06283	1.23975	1.20119	0.515396	0.907254	0.844416	1.21918	1.00615	0.817783	1.20259	1.05369	0.991885	0.260751	0.290493	0.245922	0.202834
924	Grapevine Anatolian ringspot virus	1.18343	0.892362	0.619732	1.24927	1.08682	1.25017	1.16026	0.533334	0.969581	0.849809	1.17818	0.997902	0.750501	1.04022	1.1123	1.1353	0.239092	0.281463	0.255149	0.224296
925	Grapevine Bulgarian latent virus	1.16759	0.864352	0.738596	1.18784	0.999486	1.20098	1.11121	0.726114	0.943164	0.928584	1.14609	0.975602	0.875861	1.04792	1.04761	1.04828	0.252015	0.277707	0.25744	0.212838
926	Grapevine chrome mosaic virus	1.10559	0.963671	0.630992	1.30148	1.07333	1.20603	1.15512	0.554654	1.01583	0.78822	1.23859	0.916901	0.786103	1.08592	1.05352	1.12605	0.2559	0.290226	0.238136	0.215738
927	Grapevine deformation virus	1.16263	0.842487	0.767812	1.17806	1.11401	1.24787	1.11904	0.548555	0.886213	0.896269	1.13813	1.07019	0.840235	1.09175	1.02749	1.08309	0.259718	0.289074	0.25101	0.200198
928	Grapevine fanleaf virus	1.18477	0.864433	0.710942	1.1929	1.12848	1.24188	1.12684	0.534692	0.872684	0.849887	1.16582	1.09275	0.821277	1.11735	1.05455	1.05424	0.260166	0.286524	0.253508	0.199802
929	Mikania micrantha mosaic virus	1.17244	0.951032	0.62119	1.29751	1.14124	0.970248	1.23415	0.538899	0.916767	0.860688	1.1983	0.953527	0.780355	1.26476	1.0692	1.00521	0.297198	0.301832	0.232004	0.168966
930	Parsnip yellow fleck virus	1.24795	1.04006	0.584389	1.18301	1.12463	1.10873	1.26063	0.430387	0.893027	0.845652	1.08964	1.15241	0.724867	1.04893	1.16153	1.0881	0.287509	0.278594	0.23179	0.202107
931	Patchouli mild mosaic virus	1.24827	0.92365	0.609074	1.20507	0.929863	1.02126	1.42813	0.585046	0.923763	0.904554	1.03935	1.11065	0.846264	1.18208	1.11359	0.92352	0.28344	0.291296	0.251597	0.173667
932	Radish mosaic virus	1.20965	0.90692	0.632076	1.24414	1.0079	1.06482	1.28824	0.614237	0.900155	0.983784	1.05867	1.06194	0.862624	1.07871	1.14473	0.936132	0.281535	0.286493	0.246827	0.185145
933	Raspberry ringspot virus	1.03289	0.969576	0.687385	1.27796	1.06466	1.13148	1.18508	0.642059	0.993437	0.906812	1.14938	0.949449	0.912337	1.00917	1.05804	1.03819	0.23656	0.289138	0.256309	0.217993
934	Red clover mottle virus	1.10324	0.942932	0.70182	1.291	1.11281	1.05151	1.37563	0.331226	0.916835	0.949514	1.04787	1.08905	0.878191	1.09828	1.02443	1.04897	0.291249	0.296888	0.227548	0.184315
935	Rice tungro spherical virus	1.1307	0.922024	0.627232	1.32519	0.983493	1.05784	1.25996	0.69559	1.00424	0.931532	1.0207	1.0244	0.874743	1.1088	1.15949	0.874617	0.278668	0.263946	0.260756	0.19663
936	Satsuma dwarf virus	1.13582	1.00698	0.767789	1.06247	1.10908	1.09056	0.936565	0.85059	1.0066	0.805598	1.15835	1.01587	0.735377	1.09911	1.17364	1.04863	0.240484	0.28695	0.24757	0.224996
937	Squash mosaic virus	1.19493	0.868517	0.635062	1.27198	1.04923	1.1541	1.24847	0.521585	0.893304	0.919045	1.16942	1.01231	0.824121	1.14021	1.07991	1.0241	0.26901	0.306107	0.232672	0.192212
938	Strawberry latent ringspot virus	1.09309	1.00583	0.688854	1.18479	1.22906	1.14304	1.13853	0.437461	0.878259	0.92516	1.09417	1.13107	0.792276	0.938149	1.18072	1.14319	0.238578	0.306491	0.238314	0.216617
939	Strawberry mottle virus	1.14354	1.02373	0.631478	1.20904	1.02247	1.18493	1.1209	0.668525	0.932793	0.986001	1.14585	0.9351	0.877173	0.815051	1.1747	1.12721	0.258791	0.285816	0.235796	0.219597
940	Tobacco ringspot virus	1.13705	0.877727	0.633568	1.2981	1.06294	1.20464	1.14952	0.595736	0.929149	0.840421	1.2825	0.956501	0.846224	1.11761	1.0341	1.04689	0.237263	0.295377	0.246876	0.220484
941	Tomato black ring virus	1.11632	0.932875	0.653741	1.29113	1.11382	1.22778	1.09414	0.549582	0.981157	0.812479	1.23115	0.938935	0.771588	1.08736	1.10092	1.10057	0.257276	0.297056	0.236177	0.20949
942	Tomato marchitez virus	1.06293	1.03502	0.642311	1.33184	1.0026	1.10071	1.43568	0.380127	1.01287	0.858314	1.02976	1.06056	0.902735	1.04852	1.06265	1.00776	0.285102	0.294647	0.231982	0.188269
943	Tomato ringspot virus	1.23885	0.868252	0.779567	1.04316	1.00152	1.17583	1.08301	0.756576	0.89421	0.784789	1.22601	1.12133	0.814497	1.18586	0.974428	1.06768	0.225691	0.292394	0.248934	0.23298
944	Tomato torrado virus	1.09622	0.950337	0.71394	1.26491	1.06553	1.07794	1.29904	0.502809	0.903063	0.949798	1.10925	1.02937	0.939647	1.05168	0.955642	1.08045	0.277068	0.282621	0.23561	0.204701
945	Turnip ringspot virus	1.1966	0.898537	0.662007	1.24957	0.978832	1.01303	1.3775	0.55008	0.913593	1.00928	1.01124	1.08668	0.877998	1.10488	1.12104	0.923021	0.293037	0.292441	0.236813	0.177709
946	Cocksfoot mottle virus	0.979105	1.16401	0.600494	1.19912	1.13959	1.05812	1.04523	0.78832	0.889454	0.84614	1.16412	1.09983	0.981779	0.936346	1.16093	0.941335	0.230769	0.235179	0.27805	0.256002
947	Imperata yellow mottle virus	1.01047	1.17012	0.69805	1.07626	1.11003	1.04407	1.12585	0.756641	0.969057	0.908644	0.950303	1.15883	0.910147	0.887833	1.18009	1.03638	0.228722	0.23422	0.271388	0.26567
948	Lucerne transient streak virus	1.0681	1.01098	0.814876	1.11024	1.15235	1.12158	1.00302	0.756491	0.883383	0.916489	1.0793	1.09861	0.926995	0.972071	1.08541	1.00599	0.265716	0.243982	0.266651	0.22365
949	Papaya lethal yellowing virus	0.926348	1.02477	0.788079	1.26795	1.21778	1.1856	0.96508	0.679525	0.924543	0.947208	1.12115	0.99225	0.986186	0.891032	1.10918	0.985941	0.269723	0.262244	0.267793	0.200241
950	Rice yellow mottle virus	1.00547	1.18548	0.683276	1.06821	1.09974	0.965531	1.05115	0.913909	0.919966	1.0277	1.01112	1.03083	0.966471	0.863466	1.19434	1.00139	0.21915	0.229715	0.288604	0.262531
951	Rubus chlorotic mottle virus	1.01209	1.1295	0.731939	1.13443	1.08314	0.986748	1.07596	0.855207	0.911988	0.887766	1.03725	1.15491	1.00004	0.999807	1.15107	0.84857	0.257093	0.249561	0.254582	0.238765
952	Ryegrass mottle virus	0.980378	1.17117	0.718715	1.10119	1.17541	1.03277	0.991796	0.841206	0.970044	0.937558	1.05473	1.03302	0.885491	0.89108	1.17813	1.03482	0.242877	0.221747	0.283001	0.252374
953	Sesbania mosaic virus	1.06457	0.966219	0.714556	1.20793	1.23785	1.09603	1.00874	0.674202	0.796554	0.887693	1.14137	1.17851	0.905948	1.04405	1.15525	0.922773	0.231196	0.267117	0.269045	0.232642
954	Southern bean mosaic virus	1.04634	1.05241	0.749458	1.13336	1.19119	1.08016	1.00311	0.729168	0.810638	0.92628	1.11354	1.15722	0.953297	0.938064	1.1494	0.967459	0.239109	0.264763	0.258955	0.237173
955	Southern cowpea mosaic virus	1.03905	0.953654	0.765615	1.21197	1.12195	1.12717	1.02559	0.740504	0.89186	0.980281	1.12128	1.01774	0.941857	0.938212	1.09602	1.02829	0.230622	0.253995	0.26425	0.251133
956	Sowbane mosaic virus	1.04486	1.09096	0.709535	1.15963	1.09932	1.00326	1.07465	0.825338	0.904462	0.931638	1.01374	1.14509	0.959826	0.977266	1.19871	0.862068	0.256058	0.250312	0.254809	0.238821
957	Soybean yellow common mosaic virus	1.11354	1.0683	0.64491	1.14721	1.11918	1.0814	1.12247	0.700652	0.783388	0.906288	1.07604	1.22638	0.97871	0.945503	1.15782	0.928327	0.239403	0.254335	0.26421	0.242052
958	Subterranean clover mottle virus	1.00324	1.10451	0.739955	1.1856	1.20806	1.11826	1.00952	0.688792	0.901273	0.88659	1.05067	1.1396	0.920852	0.921106	1.17935	0.949621	0.278535	0.240488	0.25458	0.226397
959	Turnip rosette virus	1.11989	1.14608	0.728509	1.06198	1.12269	1.16633	0.898483	0.850447	0.802469	0.973029	1.10419	1.09207	1.00095	0.746839	1.22517	0.972543	0.282636	0.237057	0.256874	0.223433
960	Velvet tobacco mottle virus	1.04822	1.13073	0.660133	1.17185	1.18213	1.11786	0.985543	0.72156	0.874418	0.86079	1.11238	1.14193	0.916804	0.899877	1.25431	0.921862	0.254533	0.267718	0.255239	0.22251
961	Rice grassy stunt virus	0.966051	1.15615	0.810472	1.2553	1.17632	1.0218	1.20038	0.218838	0.958139	0.907931	1.01341	1.1698	0.946653	0.83367	1.12688	1.05835	0.316085	0.333267	0.161284	0.189364
962	Rice stripe virus	0.969517	1.12842	0.772235	1.29233	1.23875	1.0187	1.25082	0.234481	0.976245	0.912455	0.937641	1.21875	0.859847	0.944136	1.1885	0.94471	0.327326	0.284806	0.20035	0.187518
963	Aura virus	1.02217	0.901163	0.952692	1.13922	1.0142	1.02779	1.02493	0.926642	0.96309	1.0743	0.976747	0.986772	1.01035	0.972686	1.04595	0.96255	0.292794	0.22226	0.239175	0.245771
964	Bebaru virus	0.984985	0.921392	0.847475	1.2417	1.02237	0.950478	1.09248	0.934557	0.923065	1.09622	0.98246	0.98858	1.06982	1.01201	1.05293	0.878895	0.27086	0.213859	0.265724	0.249558
965	Chikungunya virus	0.964054	0.897984	0.88606	1.26534	1.05408	1.01046	1.11029	0.814534	0.917002	1.05095	0.987712	1.03114	1.07387	1.01175	0.996053	0.933904	0.297396	0.202182	0.251226	0.249197
966	Eastern equine encephalitis virus	1.06451	0.847958	0.866163	1.25377	0.974088	0.97418	1.20248	0.810271	0.959767	1.07808	0.942698	1.02623	1.01332	1.07892	0.986135	0.923036	0.28454	0.228351	0.240257	0.246852
967	Eliat virus	1.01599	1.01837	0.918187	1.05807	1.03756	0.902067	1.04071	1.05706	0.861308	1.09738	1.01892	0.962743	1.09906	1.00631	0.992095	0.911441	0.265257	0.199416	0.220818	0.314509
968	Fort Morgan virus	0.989422	0.885601	0.890681	1.24006	1.02617	1.01461	1.15385	0.7896	1.00302	1.02878	0.974146	0.998816	0.982271	1.06372	0.98606	0.97226	0.27625	0.237853	0.249363	0.236535
969	Getah virus	1.01285	0.927887	0.815272	1.25968	0.984936	0.984426	1.1121	0.906515	0.922504	1.08623	0.972245	1.0014	1.08836	0.977885	1.05436	0.898636	0.279383	0.19574	0.262309	0.262568
970	Highlands J virus	1.02007	0.904863	0.899121	1.19888	0.977562	0.96711	1.15136	0.875422	0.983202	1.05347	0.946165	1.02422	1.02464	1.06002	1.00019	0.91513	0.2844	0.22497	0.241281	0.249349
971	Mayaro virus	1.10903	0.873464	0.768468	1.27906	0.925588	0.992617	1.20796	0.846996	0.980013	1.08499	0.965187	0.971858	0.999655	1.02662	1.0348	0.936946	0.274034	0.222242	0.254053	0.249671
972	Ndumu virus	1.05062	0.801695	0.855094	1.26915	0.945897	1.09592	1.14785	0.815205	0.960422	1.03879	0.953074	1.04695	1.04403	1.04219	1.04248	0.887103	0.278833	0.221424	0.274641	0.225103
973	O'nyong-nyong virus	0.916487	0.93285	0.90656	1.25894	1.07363	0.917407	1.20011	0.761396	0.940869	1.08077	0.929329	1.06088	1.074	1.03642	0.969658	0.939769	0.310604	0.206168	0.241572	0.241656
974	Rubella virus	1.05333	0.848979	0.7317	1.29354	1.03688	0.909091	1.07917	1.05782	1.06429	1.10924	0.932318	0.863446	0.896025	1.13668	1.06818	0.846464	0.149355	0.154681	0.308236	0.387728
975	Semliki forest virus	1.05902	0.90118	0.792168	1.25776	1.00389	0.973899	1.13067	0.892463	0.916046	1.09319	0.984664	0.987441	1.03552	1.00726	1.0421	0.925209	0.266649	0.201101	0.269883	0.262367
976	Sindbis virus	1.13617	0.917935	0.801077	1.19851	0.932105	1.02103	1.11747	0.900258	0.963614	0.99215	0.98613	1.05486	0.998761	1.05602	1.05851	0.876091	0.282663	0.208323	0.248483	0.260531
977	Sleeping disease virus	0.973541	0.987501	0.720664	1.26947	1.0445	0.917297	1.13002	0.940502	0.870877	1.08693	1.01592	0.988558	1.08505	1.01667	1.04873	0.88338	0.242521	0.193782	0.282185	0.281513
978	Southern elephant seal virus	1.08703	0.747151	0.930561	1.22225	0.970493	1.0622	1.08211	0.883502	0.968488	1.08352	0.972574	0.982476	0.979253	1.09156	1.01934	0.916129	0.274166	0.239484	0.255225	0.231125
979	Venezuelan equine encephalitis virus	1.10519	0.923166	0.730601	1.28461	1.02137	1.03615	1.16832	0.758762	0.982237	0.960228	1.00957	1.04341	0.909866	1.0748	1.05436	0.944079	0.282506	0.216358	0.254369	0.246767
980	Western equine encephalomyelitis virus	1.06038	0.973135	0.794631	1.20977	1.01381	0.871652	1.22689	0.853423	0.958755	1.0914	0.931275	1.02536	0.978584	1.04915	1.03794	0.92639	0.28309	0.224922	0.244514	0.247475
981	Whataroa virus	1.17004	0.938829	0.769308	1.20969	0.931096	0.991499	1.11305	0.928449	0.942712	1.03204	1.00816	1.00479	0.996007	1.02528	1.07194	0.882868	0.295282	0.211863	0.230114	0.262741
982	Angelonia flower break virus	1.1787	1.05682	0.6131	1.18826	1.02231	0.951738	1.22096	0.792028	0.913639	1.0181	1.07024	0.986092	0.901884	0.975746	1.07332	1.03969	0.266398	0.236377	0.249748	0.247477
983	Beet black scorch virus	0.975588	0.975125	0.774708	1.26115	1.03804	1.03015	1.31817	0.630258	1.06035	1.02052	0.964689	0.955733	0.93358	0.978911	0.964343	1.12008	0.245609	0.258233	0.259605	0.236553
984	Cardamine chlorotic fleck virus	1.04943	1.05128	0.798937	1.11249	1.11044	1.06081	1.04982	0.799955	0.881728	0.918594	1.1129	1.06186	0.977023	0.983677	1.01312	1.02196	0.265528	0.225192	0.267756	0.241524
985	Carnation Italian ringspot virus	0.983672	0.975298	0.858687	1.17146	1.11406	0.942388	1.18601	0.754657	0.961729	1.16688	0.955184	0.952724	0.966149	0.906329	1.03139	1.07334	0.264076	0.254832	0.273109	0.207983
986	Carnation mottle virus	1.05462	0.978698	0.716966	1.26608	1.02434	1.05617	1.20836	0.715272	0.963664	1.04451	1.03995	0.954725	0.973599	0.928151	1.0324	1.04618	0.283288	0.228828	0.272546	0.215338
987	Carnation ringspot virus	1.10165	1.06798	0.6905	1.16676	0.866304	1.11168	1.1116	0.905859	0.874101	1.01725	1.15726	0.93742	1.1625	0.81396	1.02125	0.996043	0.270052	0.241667	0.253125	0.235156
988	Cocksfoot mild mosaic virus	0.989454	1.07034	0.796301	1.14063	1.11088	0.974825	1.08327	0.848008	0.968833	1.0539	1.06809	0.895937	0.917069	0.91531	1.00609	1.15881	0.258695	0.208194	0.250834	0.282277
989	Cucumber Bulgarian latent virus	1.01165	1.00725	0.845646	1.12855	1.10066	1.1177	1.16521	0.659241	0.989308	1.05854	0.972999	0.992148	0.924191	0.850881	1.04453	1.14272	0.25743	0.260052	0.275568	0.206949
990	Cucumber leaf spot virus	1.01069	1.00677	0.810657	1.17947	1.02294	1.11453	1.19681	0.677337	0.956894	1.00207	1.04946	0.992802	1.01566	0.898935	0.986228	1.08077	0.26596	0.266862	0.258065	0.209113
991	Galinsoga mosaic virus	1.05648	1.0999	0.841287	1.03183	1.02848	0.996388	1.1378	0.819333	0.912049	1.03139	1.06444	0.984641	1.01872	0.873955	0.954576	1.14941	0.27899	0.239811	0.250855	0.230344
992	Grapevine Algerian latent virus	0.972884	0.987407	0.854681	1.17126	1.08048	1.05574	1.15879	0.733983	0.998215	1.08281	0.955558	0.981313	0.965292	0.891521	1.0477	1.06893	0.262735	0.246671	0.278799	0.211795
993	Hibiscus chlorotic ringspot virus	1.01224	1.0328	0.765193	1.18617	1.18034	1.05605	1.07637	0.690538	0.907923	0.97573	1.15225	0.968213	0.913621	0.940488	1.02001	1.12262	0.249297	0.258757	0.257479	0.234467
994	Honeysuckle ringspot virus	1.11195	1.02735	0.762259	1.12672	1.01738	1.09342	1.16332	0.738936	0.963465	0.98273	1.04268	1.00246	0.927651	0.920429	1.03263	1.09357	0.278564	0.23458	0.270728	0.216127
995	Japanese iris necrotic ring virus	1.05655	0.975972	0.743165	1.21252	0.988485	1.10643	1.2231	0.698269	0.913031	1.04608	1.00774	1.02822	1.04213	0.878467	1.01293	1.06641	0.246637	0.237917	0.264325	0.251121
996	Leek white stripe virus	1.08105	0.995522	0.814975	1.10767	0.937488	1.16451	1.27089	0.632204	1.00249	0.975682	1.01446	1.00375	0.954481	0.888355	0.972928	1.18443	0.259967	0.291371	0.238667	0.209995
997	Lettuce necrotic stunt virus	1.00792	0.98766	0.882063	1.11638	1.15356	1.02546	1.13005	0.705771	0.922581	1.15295	0.953036	1.00078	0.948327	0.845455	1.05423	1.118	0.260687	0.257963	0.270746	0.210604
998	Lisianthus necrosis virus	1.01602	0.921815	0.878078	1.15755	1.12102	1.09003	1.11411	0.715465	0.950159	1.10642	0.973201	0.988472	0.939198	0.904853	1.04437	1.0877	0.255248	0.25105	0.279597	0.214106
999	Maize chlorotic mottle virus	1.07034	1.00687	0.644262	1.31325	0.983268	1.03523	1.20604	0.755249	1.01032	1.04989	1.02044	0.919464	0.94254	0.905583	1.0927	1.048	0.270002	0.228082	0.25062	0.251296
1000	Maize necrotic streak virus	0.938598	1.01381	0.875056	1.15093	1.07804	0.993334	1.22745	0.737041	1.01474	1.06921	0.93072	0.995164	0.97666	0.933585	0.981625	1.08889	0.252565	0.235467	0.285784	0.226185
1001	Maize white line mosaic virus	0.977432	0.956982	0.789863	1.2171	1.11042	0.993926	1.13974	0.808119	0.838951	1.25123	0.990326	0.921225	1.04864	0.846298	1.05132	1.0538	0.225949	0.231074	0.293268	0.249709
1002	Moroccan pepper virus	0.99056	1.01319	0.913401	1.08298	1.13741	1.03031	1.10839	0.73862	0.935149	1.13524	0.939247	1.01675	0.966303	0.834641	1.05517	1.10714	0.261316	0.258173	0.271375	0.209137
1003	Nootka lupine vein clearing virus	1.1338	1.00452	0.692142	1.16675	0.942566	1.1362	1.16342	0.786662	0.884609	1.07392	1.19409	0.863803	1.03011	0.818935	0.968405	1.1467	0.259348	0.24976	0.273969	0.216922
1004	Oat chlorotic stunt virus	1.02526	0.939858	0.678666	1.32989	0.85298	1.06776	1.29188	0.806132	1.00808	1.01947	1.16562	0.821698	1.10212	0.978055	0.886973	1.02717	0.2421	0.253038	0.261546	0.243316
1005	Olive latent virus 1	1.14212	0.971653	0.803042	1.10366	0.865234	1.08748	1.21334	0.815771	0.959635	1.04061	1.09314	0.895072	1.0277	0.900161	0.891004	1.19075	0.271965	0.247634	0.24439	0.23601
1006	Olive mild mosaic virus	1.06595	0.98579	0.737951	1.25441	1.01978	0.983846	1.20663	0.754035	0.978499	1.04062	1.06405	0.908319	0.943164	0.983524	0.975165	1.10065	0.28265	0.235677	0.244366	0.237307
1007	Panicum mosaic virus	1.04921	0.965758	0.79744	1.22728	1.06028	1.07235	1.17974	0.658429	0.92157	1.04226	0.971534	1.05973	0.983561	0.906265	1.02587	1.08508	0.281091	0.218678	0.24295	0.257282
1008	Pea stem necrosis virus	0.990786	0.996224	0.897828	1.11368	1.06738	1.07802	1.06494	0.789319	0.943962	0.986226	1.13053	0.950098	1.00713	0.950771	0.933995	1.09963	0.243824	0.285573	0.251729	0.218874
1009	Pear latent virus	1.03367	0.910517	0.856019	1.17344	1.12637	1.08512	1.12959	0.693936	0.926028	1.12959	0.987564	0.981736	0.942944	0.896335	1.04328	1.09166	0.259547	0.254091	0.275913	0.210449
1010	Pelargonium chlorotic ring pattern virus	1.22991	0.963148	0.721949	1.10358	0.901771	1.1474	1.19214	0.769073	0.874589	0.952028	1.038	1.11402	1.00692	0.954144	1.03855	0.996402	0.263832	0.2354	0.270236	0.230533
1011	Pelargonium flower break virus	1.10339	1.04445	0.761032	1.09385	1.05825	1.13246	1.1436	0.702898	0.885721	0.985711	1.03676	1.07649	0.967937	0.863003	1.0473	1.10201	0.252868	0.234514	0.276319	0.236299
1012	Pelargonium line pattern virus	1.20485	1.01904	0.727873	1.07858	1.12193	1.0694	1.11685	0.728342	0.850596	0.911114	1.15691	1.04736	0.873526	1.01317	0.973552	1.11718	0.266478	0.228373	0.274974	0.230175
1013	Pelargonium necrotic spot virus	0.96846	1.00016	0.816637	1.20333	1.13165	1.06501	1.19986	0.638134	0.967154	1.09668	0.97661	0.979114	0.960231	0.859306	1.03448	1.11153	0.262015	0.251265	0.276138	0.210582
1014	Pothos latent virus	1.02692	0.958331	0.808872	1.1961	0.982289	1.13033	1.24004	0.675015	0.98457	1.06408	0.994704	0.969529	1.00276	0.873793	1.00735	1.09094	0.257005	0.269637	0.259991	0.213367
1015	Red clover necrotic mosaic virus	1.12052	1.12348	0.73243	1.08556	0.971382	1.09881	1.11868	0.793444	0.883146	0.925404	1.10656	1.06009	1.04489	0.8766	1.03624	1.02534	0.289247	0.245036	0.244474	0.221244
1016	Rosa rugosa leaf distortion virus	1.11886	1.11131	0.618704	1.13083	1.04421	1.10908	1.13191	0.741737	0.77338	0.895	1.2027	1.12467	1.05272	0.890084	1.05851	0.997293	0.23999	0.25107	0.269705	0.239234
1017	Soybean yellow mottle mosaic virus	1.07291	0.971345	0.736862	1.23389	1.00065	1.10372	1.21038	0.674263	0.966377	1.03474	1.02818	0.968866	0.966197	0.888441	1.01083	1.13322	0.260664	0.237715	0.250935	0.250686
1018	Sweet clover necrotic mosaic virus	1.08763	1.08803	0.777117	1.08674	0.94854	1.09514	1.0691	0.880673	0.8714	0.984617	1.105	1.01799	1.10558	0.851851	1.02586	1.00951	0.280563	0.234366	0.255211	0.229859
1019	TGP Carmovirus 1	0.982302	0.897256	0.862313	1.24776	1.00998	0.81471	1.14135	1.00345	0.95046	1.12852	1.05735	0.878888	1.06001	1.12997	0.953055	0.878076	0.264698	0.250954	0.259354	0.224994
1020	Tobacco necrosis virus A	1.11727	1.01151	0.77287	1.14092	0.943755	1.00541	1.22794	0.781625	1.04169	0.991037	1.04858	0.915002	0.899198	0.995209	0.926834	1.18475	0.281488	0.229642	0.244571	0.2443
1021	Turnip crinkle virus	1.07973	1.08158	0.731579	1.12876	1.15243	1.05459	1.09465	0.735797	0.876194	0.980227	1.09914	1.01916	0.924664	0.907608	1.03262	1.11002	0.268148	0.216543	0.273827	0.241481
1022	Armigeres subalbatus virus SaX06-AK20	1.09975	1.00442	0.703267	1.28673	1.04385	0.90746	1.13854	0.868744	1.00977	1.09603	1.04429	0.824611	0.833479	0.967747	1.10751	1.06932	0.298136	0.23755	0.222636	0.241678
1023	Black raspberry virus F	1.03665	0.896219	0.912312	1.14148	1.17134	0.852833	1.12227	0.804712	0.997925	1.09817	0.925781	1.01541	0.843969	1.09378	1.07809	0.990054	0.298602	0.246602	0.263148	0.191649
1024	Botryotinia fuckeliana totivirus 1	1.05256	1.00602	0.942537	1.0017	1.07985	1.0056	1.0261	0.905613	0.90543	1.15831	0.981106	0.926633	0.955717	0.847105	1.03709	1.16501	0.234176	0.21878	0.264588	0.282456
1025	Chalara elegans RNA Virus 1	1.00006	0.899206	0.846052	1.20506	1.12401	0.9968	0.918043	0.939072	0.890581	1.12247	1.13764	0.896206	0.96858	1.01005	1.12531	0.930441	0.202637	0.271375	0.275895	0.250094
1026	Coniothyrium minitans RNA virus	1.01079	1.00561	0.805075	1.12562	0.961055	0.990194	1.01834	1.02409	0.968983	1.14442	1.06272	0.822751	1.05698	0.904421	1.07376	1.01006	0.202613	0.205829	0.284623	0.306935
1027	Drosophila melanogaster totivirus SW-2009a	1.208	0.994881	0.731341	1.17572	0.976286	0.933302	1.15679	0.853968	1.00059	1.04134	1.03115	0.918989	0.797999	1.00292	1.10745	1.05393	0.333186	0.243363	0.227876	0.195575
1028	Eimeria brunetti RNA virus 1	0.975738	0.761032	0.876972	1.2866	1.04141	0.832385	1.15475	0.995156	0.958461	1.24828	0.940965	0.876789	1.01108	1.13732	1.00845	0.880001	0.211273	0.227697	0.315416	0.245614
1029	Giardia lamblia virus	0.984248	1.04925	1.01176	0.95437	1.09872	0.950379	1.09137	0.860335	0.950446	1.1385	0.878694	1.0341	0.96748	0.860335	1.02161	1.14834	0.255855	0.243747	0.249323	0.251075
1030	Helicobasidium mompa totivirus 1-17	1.06891	0.950297	0.873316	1.10682	1.05897	0.987645	1.06435	0.912677	0.93648	0.976522	1.08536	1.00098	0.939618	1.07226	0.958382	1.00626	0.234835	0.212378	0.27386	0.278926
1031	Helminthosporium victoriae virus 190S	1.08468	0.976191	0.802015	1.1068	1.05655	0.916488	1.05128	1.00802	0.912181	1.15734	1.06235	0.851417	0.938511	0.994279	1.05155	1.01639	0.20448	0.214327	0.278432	0.302761
1032	Leishmania RNA virus 1 - 1	0.951615	0.849426	0.853688	1.332	1.05482	0.806337	1.29238	0.786093	1.0572	1.10775	0.946755	0.911343	0.939042	1.19684	0.96511	0.937515	0.277441	0.258138	0.253785	0.210636
1033	Leishmania RNA virus 1 - 4	0.921069	0.827721	0.868396	1.38208	1.06083	0.931101	1.19405	0.774728	1.01226	1.13371	0.998208	0.873451	1.01745	1.09247	0.972958	0.932242	0.277494	0.260837	0.246829	0.21484
1034	Leishmania RNA virus 2 - 1	0.909755	0.853375	0.924849	1.29253	0.938713	0.780686	1.25263	0.963523	1.01944	1.20318	0.940208	0.88123	1.12155	1.10532	0.93765	0.859393	0.279908	0.259492	0.253768	0.206831
1035	Magnaporthe oryzae virus 1	0.887874	1.13375	0.718971	1.12794	1.04761	0.964602	0.982625	1.00934	0.863642	1.16254	1.049	0.897445	1.13933	0.809271	1.2615	0.929631	0.169248	0.251539	0.260496	0.318716
1036	Magnaporthe oryzae virus 2	0.98779	1.08239	0.842461	1.02233	1.00895	0.902758	0.970599	1.12078	1.01731	1.14844	0.960406	0.851201	0.98683	0.957211	1.15951	0.949694	0.196226	0.185249	0.292894	0.325631
1037	Penaeid shrimp infectious myonecrosis virus	1.15234	0.853422	0.765244	1.36753	0.865112	0.9724	1.32947	0.592864	0.962224	1.10688	1.02924	0.900116	0.996455	1.01528	0.952218	1.07579	0.367196	0.254233	0.200529	0.178042
1038	Piscine myocarditis virus AL V-708	1.20131	0.926487	0.936351	0.975651	0.926487	1.10642	1.2326	0.766073	0.97341	1.19667	0.95873	0.94584	0.940471	0.800179	0.947393	1.19865	0.302333	0.200209	0.318481	0.178977
1039	Saccharomyces cerevisiae virus L-A	0.900837	0.866703	0.994016	1.2332	1.08143	0.793053	1.1732	0.890466	0.999951	1.22343	0.880761	0.941748	1.0352	1.06688	0.992826	0.911927	0.283031	0.2601	0.241756	0.215112
1040	Saccharomyces cerevisiae virus L-BC (La)	1.07397	0.84264	0.844014	1.2444	0.991858	0.880011	1.27528	0.745884	1.04974	1.13275	0.90843	0.958047	0.86045	1.09689	1.07817	0.978643	0.310076	0.265005	0.23857	0.186349
1041	Sphaeropsis sapinea RNA virus 1	1.14708	1.03073	0.715964	1.03552	1.03073	0.914574	0.954299	1.10799	0.885674	1.23863	1.13859	0.714837	0.92897	0.92948	1.17465	1.02374	0.177416	0.205888	0.282588	0.334108
1042	Sphaeropsis sapinea RNA virus 2	0.960633	1.02781	0.962973	1.01681	1.019	0.933348	0.980911	1.07601	0.95171	1.10512	1.03214	0.889668	1.03405	0.994144	1.02798	0.967813	0.177432	0.192426	0.289889	0.340254
1043	Tianjin totivirus	1.10683	1.03783	0.65899	1.24678	1.02717	0.83529	1.18363	0.939594	0.941704	1.0617	1.09565	0.880038	0.928556	1.0732	1.03472	0.95188	0.270924	0.238471	0.232033	0.258573
1044	Tolypocladium cylindrosporum virus 1	0.902232	1.06465	0.931689	1.04171	1.03423	0.901208	0.969424	1.11989	1.02434	1.11451	1.09141	0.773707	1.01871	1.00201	1.03873	0.95513	0.169554	0.220554	0.265589	0.344303
1045	Trichomonas vaginalis virus	1.11407	1.14973	0.756479	1.01874	0.97463	0.754762	1.25574	0.963941	0.912308	1.08572	0.966892	1.05751	1.01049	0.985651	1.04634	0.937757	0.29008	0.261889	0.199268	0.248763
1046	Ustilago maydis virus H1	0.96964	0.994803	0.831703	1.20145	1.15905	0.904641	1.07874	0.886037	0.935666	1.05254	1.06735	0.92999	0.938721	1.04182	0.988965	1.02019	0.271848	0.208887	0.265945	0.25332
1047	Anagyris vein yellowing virus	1.03096	1.2558	0.418661	1.24447	1.23025	0.976276	1.19655	0.477768	0.80761	0.810707	1.18871	1.35409	0.803858	0.925843	1.22795	1.11332	0.233621	0.257682	0.187612	0.321086
1048	Asclepias asymptomatic virus	1.01073	1.25613	0.482755	1.15765	1.17544	1.00123	0.998196	0.727786	0.860181	0.828252	1.31292	1.15208	0.760873	0.873343	1.31146	1.19875	0.238219	0.232389	0.149312	0.380081
1049	Bombyx mori Macula-like virus	1.09745	1.18162	0.612244	1.03258	1.05401	0.966613	1.05645	0.89846	0.946623	0.867426	1.24779	0.994101	0.817855	0.94634	1.18761	1.13973	0.232858	0.279798	0.173646	0.313698
1050	Chayote mosaic virus	0.972565	1.24177	0.438111	1.07235	1.16562	0.97017	1.02226	0.795343	0.803779	0.842106	1.38562	1.25871	0.846799	0.884248	1.37071	1.10733	0.183847	0.2478	0.160277	0.408077
1051	Chiltepin yellow mosaic virus	1.1096	1.20708	0.452369	1.22773	1.08961	0.962414	1.17332	0.648016	0.888246	0.861801	1.26492	1.07531	0.788174	0.942024	1.15419	1.25533	0.243824	0.267147	0.151603	0.337425
1052	Citrus sudden death-associated virus	0.816336	1.24913	0.39053	1.35233	1.22689	0.972977	1.20503	0.584738	1.0199	0.798088	1.12155	1.23333	0.764923	0.966003	1.19607	1.14018	0.198387	0.229032	0.198387	0.374194
1053	Culex originated Tymoviridae-like virus	1.11242	1.2113	0.440379	1.06993	1.02816	0.982049	1.00894	0.986602	0.824976	0.876473	1.47573	0.923609	0.995991	0.879071	1.20855	1.02621	0.215886	0.243857	0.145727	0.394529
1054	Diascia yellow mottle virus	1.04949	1.26328	0.367072	1.0645	1.14417	0.93173	1.12535	0.83239	0.779591	0.917596	1.23671	1.18835	0.882413	0.899588	1.28073	1.0557	0.194754	0.233545	0.194436	0.377266
1055	Dulcamara mottle virus	1.08707	1.2852	0.374513	1.19115	1.13662	0.933205	1.19297	0.640667	0.809758	0.817246	1.36224	1.14521	0.868841	0.928673	1.12519	1.16972	0.236531	0.270345	0.170846	0.322278
1056	Eggplant mosaic virus	0.92694	1.24069	0.423395	1.30274	1.20093	0.933039	1.13888	0.659675	0.855863	0.876961	1.3	1.12282	0.815239	0.951403	1.166	1.18948	0.211183	0.247354	0.1559	0.385563
1057	Erysimum latent virus	0.992655	1.31052	0.44456	1.16287	1.30864	0.866133	1.09669	0.661072	0.740933	0.872504	1.29514	1.24302	0.733809	0.985706	1.23442	1.10614	0.237283	0.254515	0.162386	0.345816
1058	Fig fleck-associated virus	1.05216	1.30766	0.373644	1.004	1.10992	0.952216	1.07591	0.851367	0.869891	0.830627	1.28915	1.21792	0.83167	0.870445	1.38817	1.05883	0.209427	0.244033	0.163186	0.383353
1059	Grapevine fleck virus	0.978407	1.21339	0.445	0.848716	1.06506	0.956575	1.03268	1.02658	0.837366	0.929984	1.27341	1.17882	0.967047	0.934138	1.34141	0.945813	0.139344	0.198308	0.163406	0.498942
1060	Grapevine Syrah virus 1	1.03567	1.23611	0.343288	1.10112	1.14717	0.87293	1.16563	0.930085	0.829926	0.832268	1.43278	1.1029	0.848457	1.11385	1.03665	0.931302	0.180603	0.225638	0.218414	0.375346
1061	Kennedya yellow mosaic virus	1.08212	1.26421	0.382421	1.10775	1.14455	0.985294	1.06759	0.717692	0.728421	0.883464	1.3448	1.20047	0.903452	0.810383	1.25145	1.26877	0.225244	0.229959	0.150582	0.394216
1062	Maize rayado fino virus	0.998033	1.2534	0.43823	0.954587	1.0915	0.896614	1.10602	1.01018	0.944933	0.914024	0.99751	1.19495	0.889569	0.980418	1.37068	0.898776	0.152895	0.22728	0.236162	0.383664
1063	Nemesia ring necrosis virus	1.02231	1.32231	0.343355	1.00218	1.12109	0.901753	1.1508	0.893068	0.837367	0.920211	1.20616	1.1469	0.899482	0.884355	1.29133	1.05618	0.19459	0.233413	0.192522	0.379475
1064	Oat blue dwarf virus	0.997644	1.29628	0.416055	0.840599	1.08278	0.921273	1.04589	1.04504	0.948427	0.89774	1.15006	1.1544	0.866294	0.937994	1.40348	0.943268	0.162237	0.211707	0.197726	0.42833
1065	Okra mosaic virus	1.02987	1.26593	0.377223	0.942613	1.11289	0.962473	1.04549	0.890556	0.770329	0.905967	1.355	1.16945	0.907515	0.847115	1.31923	1.19297	0.187691	0.215652	0.148642	0.448015
1066	Olive latent virus 3	1.06362	1.25077	0.398045	1.06709	1.04853	1.01656	1.05145	0.837996	1.02438	0.81391	1.22895	1.11218	0.778595	0.850442	1.41657	1.13545	0.206351	0.231673	0.173755	0.38822
1067	Ononis yellow mosaic virus	1.03482	1.2685	0.368738	1.20529	1.13523	0.969294	1.13091	0.644349	0.855044	0.802232	1.42579	1.11847	0.836397	0.857162	1.26247	1.25325	0.214136	0.281436	0.156658	0.34777
1068	Physalis mottle virus	1.04805	1.18572	0.464178	1.25987	1.10812	0.981997	1.08716	0.710602	0.883616	0.911703	1.27039	1.01612	0.774195	0.871334	1.23967	1.39792	0.225236	0.237974	0.130976	0.405814
1069	Plantago mottle virus	1.10329	1.26735	0.410401	1.03228	1.01737	0.912542	1.22469	0.87065	0.998272	0.743732	1.23934	1.19871	0.808995	1.04314	1.22911	0.952846	0.20897	0.280468	0.179071	0.331492
1070	Poinsettia mosaic virus	1.06485	1.23861	0.475605	1.0679	1.07009	0.903426	1.17893	0.904375	0.968196	0.887536	1.10491	1.10989	0.852296	1.01687	1.1597	0.970088	0.213806	0.225775	0.215609	0.344811
1071	Scrophularia mottle virus	1.12048	1.32904	0.318626	1.01196	1.07751	0.891514	1.20249	0.824697	0.876222	0.817332	1.31191	1.1762	0.80071	0.896534	1.34679	1.10032	0.214631	0.282791	0.167257	0.335321
1072	Switchgrass mosaic virus	0.998271	1.31829	0.416589	0.898197	1.10548	0.88711	1.09555	1.0241	0.884188	0.888412	1.10656	1.21789	0.908031	0.983278	1.30202	0.88357	0.173128	0.211583	0.224506	0.390783
1073	Carrot mottle mimic virus	1.0065	0.872095	0.895442	1.21313	1.00083	1.25914	1.11143	0.648662	1.01002	0.913762	0.945212	1.12476	0.985422	0.94194	1.03309	1.03727	0.24994	0.22447	0.270174	0.255415
1074	Carrot mottle virus	1.07498	0.884474	0.879919	1.16419	0.909157	1.17794	1.17176	0.738384	0.997846	0.997625	0.927933	1.06985	1.03348	0.91808	0.990605	1.0641	0.244217	0.215359	0.271166	0.269258
1075	Groundnut rosette virus	1.01819	0.86323	0.755371	1.31346	1.06854	1.12845	1.15619	0.705582	0.939109	1.00386	1.05104	0.997318	0.976676	0.976216	0.986745	1.04935	0.241354	0.20204	0.29261	0.263996
1076	Pea enation mosaic virus-2	1.02086	0.98419	0.769787	1.18216	1.00781	1.15518	1.09691	0.764463	0.866616	0.982645	1.09136	1.04748	1.08269	0.875821	1.01046	1.05002	0.224077	0.216788	0.283565	0.27557
1077	Tobacco bushy top virus	1.01574	0.89994	0.815381	1.23321	1.0152	1.2145	1.08797	0.720404	0.920901	0.973045	1.02374	1.06222	1.04165	0.902099	1.03118	1.03308	0.241089	0.208333	0.28974	0.260838
1078	Lettuce big-vein associated virus	0.883774	1.42293	0.666874	1.16182	1.21451	1.06478	1.14946	0.54458	1.11146	0.848473	0.906858	1.13196	0.795133	0.703416	1.32222	1.06701	0.298727	0.246777	0.244603	0.209893
1079	Barley stripe mosaic virus	1.09834	1.08385	0.667254	1.2214	1.09986	0.985364	0.994008	0.8983	0.908273	0.956799	1.16076	0.946911	0.911668	0.96371	1.216	0.873464	0.287741	0.286469	0.233832	0.191958
1080	Beet soil-borne virus	1.20881	0.932772	0.811771	1.01003	0.955326	0.930475	0.899702	1.22592	0.867943	1.05837	1.15149	0.943988	0.924551	1.06456	1.12784	0.895404	0.292768	0.30676	0.235825	0.164647
1081	Beet virus Q	1.13505	0.899046	0.811846	1.12444	0.962287	0.993356	0.956585	1.09532	0.899418	1.06447	1.1196	0.940323	0.979424	1.05383	1.12039	0.849711	0.283967	0.298733	0.246134	0.171166
1082	Bell pepper mottle virus	1.10593	1.08001	0.745915	1.11949	1.02901	0.861257	1.1387	0.908141	0.838432	1.06589	1.06088	1.06224	1.04837	0.93587	1.11569	0.856105	0.289569	0.281098	0.243294	0.186039
1083	Broad bean necrosis virus	1.09453	0.99586	0.685542	1.27478	1.03837	1.17188	1.02978	0.809039	0.935276	0.919301	1.14275	0.954469	0.934183	1.00342	1.2112	0.816755	0.30236	0.311394	0.239952	0.146294
1084	Brugmansia mild mottle virus	1.12018	1.05312	0.67174	1.20352	1.07165	0.883696	1.16558	0.816027	0.902163	1.00637	1.11499	0.971241	0.927157	1.01832	1.11433	0.937789	0.287259	0.279423	0.251685	0.181633
1085	Cactus mild mottle virus	1.00563	1.05225	0.795514	1.1928	1.10212	0.916119	1.06526	0.861086	0.919515	0.995726	1.12782	0.955902	0.995932	1.01304	1.06183	0.919029	0.269964	0.301132	0.22236	0.206544
1086	Chinese wheat mosaic virus	1.04575	1.04781	0.737667	1.20008	1.12091	0.841023	1.04778	0.926062	0.871037	1.13289	1.10038	0.940377	1.00786	0.913903	1.14453	0.895445	0.279955	0.282475	0.261292	0.176278
1087	Clitoria yellow mottle virus	1.16519	1.08353	0.688874	1.08907	0.914141	0.999482	1.11936	0.967568	0.900104	1.00856	1.0979	1.00252	0.984396	0.887769	1.17197	0.911653	0.276328	0.291986	0.236107	0.195579
1088	Cucumber fruit mottle mosaic virus	1.01994	1.08886	0.855161	1.05252	1.06263	1.10837	0.907201	0.934132	1.0071	0.829633	1.08166	1.03297	0.923333	0.976891	1.16972	0.947915	0.246724	0.317129	0.252972	0.183176
1089	Cucumber green mottle mosaic virus	1.04085	1.0889	0.85563	1.03086	1.07857	1.08187	0.940287	0.895593	0.925636	0.884057	1.10414	1.07737	0.96354	0.942907	1.12576	0.958902	0.257161	0.311333	0.237702	0.193804
1090	Cucumber mottle virus	1.11139	1.10069	0.759781	1.03207	1.05472	1.02596	0.946303	0.964738	0.865797	0.951986	1.18081	1.016	0.954056	0.896981	1.16526	0.969245	0.258597	0.303778	0.227756	0.209869
1091	Frangipani mosaic virus	1.06374	1.06708	0.745812	1.20705	1.02593	1.03813	1.14635	0.73953	0.948621	0.948907	1.11822	0.946806	0.96432	0.950256	1.07511	0.984931	0.303026	0.303778	0.224597	0.168599
1092	Hibiscus latent Singapore virus	1.1685	0.947762	0.820631	1.07628	1.02453	0.988023	1.0419	0.925453	0.895566	1.01213	1.13915	0.931202	0.914596	1.05766	0.99977	1.0572	0.303676	0.278344	0.229997	0.187983
1093	Indian peanut clump virus	1.09294	1.02551	0.666368	1.22584	1.11714	1.04208	0.991037	0.840478	0.783104	1.01468	1.18564	1.04749	1.03487	0.924107	1.20621	0.796154	0.266622	0.298125	0.251256	0.183997
1094	Kyuri green mottle mosaic virus	1.1025	1.04039	0.816032	1.0299	1.10173	0.964866	0.898771	1.01125	0.81189	1.02966	1.13181	1.06633	0.98076	0.951237	1.17778	0.883216	0.250077	0.296438	0.242401	0.211084
1095	Maracuja mosaic virus	1.14843	1.14023	0.629869	1.14506	0.874621	0.847843	1.17473	1.06425	0.824273	1.22356	1.08032	0.913896	1.14284	0.717343	1.16953	0.884429	0.28113	0.269355	0.245805	0.203709
1096	Oat golden stripe virus	1.11914	0.927261	0.711612	1.21815	1.17676	0.869135	0.959329	0.940242	0.874019	1.10707	1.10478	0.955661	0.889404	1.05257	1.22477	0.851361	0.275162	0.283477	0.267717	0.173644
1097	Obuda pepper virus	1.0773	1.06866	0.806618	1.10078	1.0508	0.991928	1.10354	0.811708	0.856696	0.972374	1.07764	1.09621	1.05033	0.957962	1.05886	0.895751	0.299524	0.286922	0.233595	0.17996
1098	Odontoglossum ringspot virus	1.08134	1.02509	0.814596	1.12266	1.0615	0.960475	1.03127	0.9038	0.898865	1.03127	1.10648	0.96714	0.976626	0.954663	1.08717	0.949906	0.300695	0.30417	0.217739	0.177395
1099	Paprika mild mottle virus	1.07023	1.10395	0.817467	1.06686	1.0689	0.934127	1.09208	0.846344	0.891783	0.969791	1.07001	1.06789	0.998183	0.960416	1.06789	0.946147	0.298283	0.290466	0.230533	0.180717
1100	Passion fruit mosaic virus	1.12133	1.08506	0.667538	1.15796	0.93586	0.834464	1.12616	1.06287	0.858821	1.19257	1.10499	0.892243	1.06841	0.829625	1.15354	0.893099	0.271978	0.277426	0.254896	0.1957
1101	Pea early-browning virus	1.18125	0.985591	0.688816	1.17092	1.11687	0.93666	1.07553	0.803232	0.804338	1.09956	1.09636	1.05513	0.943862	0.937921	1.2083	0.85474	0.299033	0.296544	0.244568	0.159855
1102	Peanut clump virus	1.10819	1.04745	0.717001	1.14977	1.14852	0.997366	0.94551	0.888279	0.770244	0.990815	1.19725	1.05799	1.02058	0.957105	1.15492	0.837668	0.275358	0.295164	0.252187	0.177291
1103	Pepper mild mottle virus	1.13397	1.0445	0.733989	1.1393	1.00491	0.871695	1.16656	0.887041	0.849384	1.05134	1.07541	1.0421	1.02655	0.983614	1.09099	0.869136	0.296524	0.280478	0.238792	0.184206
1104	Pepper ringspot virus	1.18476	1.04835	0.644333	1.16364	1.07837	0.993118	1.01289	0.890212	0.802709	1.02709	1.157	1.03552	0.956128	0.915328	1.23346	0.8372	0.289092	0.296279	0.245161	0.169468
1105	Potato mop-top virus	1.13761	0.937809	0.743097	1.1739	1.01951	1.12684	0.991972	0.905227	0.868123	0.986876	1.13403	1.00353	0.98215	1.00101	1.14149	0.863548	0.286138	0.285561	0.258793	0.169508
1106	Rattail cactus necrosis associated virus	1.06705	1.03593	0.82128	1.07532	0.993695	0.969738	1.05285	0.978633	0.823303	1.08502	1.13594	1.00114	1.1096	0.891919	1.03392	0.921285	0.254073	0.299109	0.239932	0.206886
1107	Rehmannia mosaic virus	1.11691	1.05926	0.716625	1.16513	0.982973	0.930953	1.12104	0.927725	0.881255	1.03247	1.10539	0.980237	1.02484	0.948114	1.10136	0.88949	0.292572	0.275997	0.238311	0.19312
1108	Ribgrass mosaic virus	1.13875	1.10134	0.74701	1.06821	0.973057	0.928898	1.05977	1.01357	0.874549	1.01041	1.08021	1.03241	1.0169	0.933289	1.13414	0.877747	0.290445	0.269529	0.2521	0.187926
1109	Soil-borne cereal mosaic virus	1.11886	0.932703	0.705085	1.22859	1.07174	0.780743	1.05666	1.00455	0.912394	1.18581	1.0729	0.895709	0.919891	1.01697	1.20223	0.861667	0.280538	0.284273	0.265035	0.170153
1110	Soil-borne wheat mosaic virus	1.10362	0.978792	0.714007	1.20478	1.12588	0.798596	1.08934	0.904467	0.846186	1.15398	1.08727	0.970021	0.961808	0.999781	1.16508	0.867435	0.275159	0.288066	0.25795	0.178825
1111	Sorghum chlorotic spot virus	1.15646	0.898955	0.751781	1.15724	1.02001	0.941998	0.967	1.05128	0.884524	1.11947	1.09166	0.945852	0.943318	1.01887	1.18297	0.861586	0.274378	0.277389	0.271756	0.176476
1112	Streptocarpus flower break virus	1.16737	1.08527	0.713398	1.06803	0.991917	0.876597	1.13138	0.943968	0.833234	1.06681	1.13064	1.00337	0.99531	0.906657	1.10634	0.950326	0.284122	0.299411	0.234114	0.182354
1113	Tobacco mild green mosaic virus	1.09063	1.02012	0.758388	1.18847	1.11429	0.997186	1.10295	0.729353	0.899231	0.987629	1.08698	1.01802	0.935303	0.994224	1.10636	0.946038	0.30417	0.286546	0.234304	0.17498
1114	Tobacco mosaic virus	1.1785	1.05188	0.687003	1.13288	0.897801	0.98352	1.20773	0.88009	0.924438	0.985847	1.0294	1.06052	0.968691	0.971483	1.15835	0.868153	0.291165	0.275997	0.241595	0.191243
1115	Tobacco rattle virus	1.11654	1.09334	0.714757	1.12897	1.09141	0.849755	1.04823	0.935507	0.817825	1.15775	1.07863	1.01697	1.01341	0.813581	1.20468	0.875892	0.287808	0.291377	0.253898	0.166917
1116	Tomato mosaic virus	1.09132	1.09625	0.756164	1.12541	0.995237	0.945863	1.12332	0.89104	0.870511	0.998507	1.10943	1.0179	1.05893	0.927558	1.06097	0.907647	0.298292	0.284819	0.231709	0.185179
1117	Turnip vein-clearing virus	1.1564	1.03183	0.740036	1.10371	0.95199	0.998941	1.11185	0.92585	0.831273	1.03306	1.07509	1.07081	1.05974	0.929181	1.11259	0.860706	0.286801	0.27254	0.251307	0.189352
1118	Wasabi mottle virus	1.15681	1.07988	0.755312	1.04725	0.957449	0.948169	1.11528	0.95444	0.831043	1.05111	1.05914	1.08061	1.0495	0.892419	1.11998	0.888016	0.286123	0.278501	0.253731	0.181645
1119	Youcai mosaic virus	1.12928	1.04937	0.760314	1.08947	0.979007	0.976555	1.07532	0.957385	0.823845	1.0813	1.07647	1.04379	1.07135	0.874852	1.11898	0.884777	0.281612	0.274948	0.254799	0.18864
1120	Zucchini green mottle mosaic virus	1.0749	1.06457	0.83371	1.02317	1.12548	0.918327	0.907561	1.0051	0.84562	0.967664	1.1607	1.05743	0.958036	1.021	1.12741	0.902482	0.250422	0.308921	0.236604	0.204053
