# Supplementary material for: CpG Usage in RNA Viruses: Data and Hypotheses
Source: PLoS One. 2013 Sep 23;8(9):e74109. doi: 10.1371/journal.pone.0074109 (PMC3781069; doi:10.1371/journal.pone.0074109)
Supplement: Dataset S3 — CpG odd ratio values of coding regions of RNA viruses. (XLSX) [file pone.0074109.s006.xlsx]

## Sheet: Dataset S3
Number	Virus_Name	CpGO/E_CDS	CpGO/E_CDS_12	CpGO/E_CDS_23	CpGO/E_CDS_31
1	Allium virus X	0.78152	0.368171	0.722954	1.25443
2	Alstroemeria virus x	0.827638	0.399964	0.413522	1.67124
3	Alternanthera mosaic virus	0.59792	0.282264	0.543358	0.968998
4	Bamboo mosaic virus	0.725931	0.346969	0.686709	1.14528
5	Botrytis virus X	0.987283	0.492241	0.504862	1.96683
6	Cactus virus X	0.580584	0.323429	0.530423	0.888805
7	Cassava common mosaic virus	0.441557	0.220605	0.449695	0.654873
8	Clover yellow mosaic virus	0.524763	0.214184	0.384055	0.977033
9	Cymbidium mosaic virus	0.783824	0.574899	0.449921	1.32796
10	Foxtail mosaic virus	0.912013	0.512098	0.813331	1.41189
11	Garlic virus C	0.842294	0.578088	0.777428	1.17211
12	Garlic virus E	0.862779	0.540841	0.78176	1.26673
13	Garlic virus X	0.84659	0.548901	0.762758	1.22901
14	Hosta virus X	0.713053	0.315145	0.733054	1.09184
15	Hydrangea ringspot virus	0.723238	0.364976	0.724422	1.0813
16	Indian citrus ringspot virus	0.866722	0.609226	0.531579	1.46073
17	Lettuce virus X	0.870406	0.50091	0.524208	1.5876
18	Lily virus X	0.78513	0.476624	0.580886	1.29923
19	Lolium latent virus	0.631684	0.453059	0.453059	0.989781
20	Malva mosaic virus	0.604137	0.398609	0.493929	0.920574
21	Mint virus X	1.02347	0.559946	0.828005	1.68414
22	Narcissus mosaic virus	0.816184	0.466351	0.688765	1.29461
23	Nerine virus X	0.772598	0.433772	0.557707	1.32758
24	Opuntia virus X	0.577792	0.208144	0.490626	1.03565
25	Papaya mosaic virus	0.499363	0.166327	0.554423	0.777978
26	Pepino mosaic virus	0.344559	0.266546	0.222122	0.545483
27	Phaius virus X	0.638529	0.41404	0.593718	0.908516
28	Plantago asiatica mosaic virus	0.842829	0.450929	0.5127	1.56662
29	Potato aucuba mosaic virus	0.506272	0.331418	0.409912	0.77817
30	Potato virus X	0.454177	0.216792	0.459599	0.686691
31	Scallion virus X	0.863975	0.623651	0.451829	1.51786
32	Schlumbergera virus X	0.482316	0.332376	0.440399	0.674614
33	Sclerotinia sclerotiorum debilitation-associated RNA virus	0.828438	0.631503	0.700145	1.15386
34	Strawberry mild yellow edge virus	0.764533	0.478584	0.645364	1.17082
35	White clover mosaic virus	0.532062	0.381363	0.219572	0.996467
36	Zygocactus virus X	0.644615	0.378639	0.496148	1.06001
37	Dendrolimus punctatus tetravirus	1.22183	0.677587	1.049	1.93977
38	Helicoverpa armigera stunt virus	1.1216	0.623031	0.934546	1.80805
39	Nudaurelia capensis beta virus	1.17709	0.859692	0.946169	1.72583
40	Allpahuayo virus	0.273332	0.136612	0.318761	0.364731
41	Amapari virus	0.271883	0.163064	0.225184	0.427586
42	Bear Canyon virus	0.19787	0.146311	0.146311	0.30111
43	CAS virus	0.212745	0.186073	0.168352	0.283901
44	Chapare virus	0.250903	0.147379	0.248218	0.357239
45	Cupixi virus	0.241692	0.111506	0.209074	0.404693
46	Flexal virus	0.226573	0.113242	0.226484	0.340129
47	Golden Gate virus	0.198843	0.0941494	0.156916	0.345646
48	Guanarito virus	0.246228	0.0989595	0.23598	0.403934
49	Ippy virus	0.252227	0.172887	0.259331	0.324548
50	Junin virus	0.2214	0.158767	0.1732	0.332363
51	Lassa virus	0.233313	0.104949	0.251879	0.343241
52	Latino virus	0.201932	0.0943727	0.220203	0.291325
53	Lujo virus	0.297811	0.122713	0.327235	0.443661
54	Luna virus	0.226949	0.0631464	0.28065	0.33718
55	Lunk virus NKS-1	0.217019	0.167945	0.202934	0.280256
56	Lymphocytic choriomeningitis virus	0.284668	0.128727	0.29133	0.434124
57	Machupo virus	0.260609	0.107548	0.207927	0.466597
58	Mobala virus	0.242583	0.141038	0.311769	0.274979
59	Mopeia Lassa virus reassortant 29	0.22882	0.125362	0.191342	0.369923
60	Mopeia virus AN20410	0.238772	0.0976414	0.22132	0.397542
61	Morogoro virus	0.189229	0.0378219	0.226932	0.303147
62	Oliveros virus	0.164447	0.154109	0.130993	0.208291
63	Parana virus	0.185425	0.0967051	0.241763	0.217845
64	Pichinde virus	0.26194	0.189364	0.210404	0.386202
65	Pirital virus	0.213905	0.0905595	0.241492	0.309778
66	Sabia virus	0.219267	0.158444	0.221821	0.277606
67	Tacaribe virus	0.284369	0.163448	0.284257	0.405547
68	Tamiami virus	0.264208	0.165665	0.252098	0.374991
69	Whitewater Arroyo virus	0.221429	0.134386	0.142291	0.387809
70	Equine arteritis virus	0.748855	0.613677	0.611271	1.02206
71	Lactate dehydrogenase-elevating virus	0.60553	0.519626	0.490434	0.806802
72	Porcine reproductive and respiratory syndrome virus	0.704626	0.488668	0.639491	0.986057
73	Simian hemorrhagic fever virus	0.717565	0.528236	0.505422	1.11968
74	Astrovirus MLB1	0.364132	0.592394	0.20908	0.290814
75	Astrovirus MLB1 HK05	0.372861	0.606595	0.166516	0.345432
76	Astrovirus MLB2	0.394537	0.693089	0.227047	0.263282
77	Astrovirus MLB3	0.403221	0.647282	0.244257	0.318
78	Astrovirus VA1	0.312396	0.371655	0.278741	0.286767
79	Astrovirus VA2	0.343587	0.380104	0.22006	0.430719
80	Astrovirus VA3	0.353631	0.388468	0.283476	0.388998
81	Astrovirus VA4	0.386499	0.379481	0.266662	0.513531
82	Astrovirus wild boar/WBAstV-1/2011/HUN	0.398227	0.536499	0.311516	0.346596
83	Chicken astrovirus	0.553977	0.376818	0.505279	0.780038
84	Duck astrovirus C-NGB	0.431448	0.323456	0.437617	0.533394
85	HMO Astrovirus A	0.337641	0.413903	0.214343	0.384723
86	Mamastrovirus 1	0.438799	0.489054	0.329	0.498396
87	Mamastrovirus 10	0.694946	0.623724	0.623724	0.837531
88	Mamastrovirus 13	0.489863	0.525901	0.302965	0.640877
89	Mouse astrovirus M-52/USA/2008	0.452493	0.494869	0.191562	0.671329
90	Murine astrovirus	0.647897	0.591295	0.534982	0.817642
91	Porcine astrovirus 3	0.534509	0.628039	0.400749	0.574778
92	Turkey astrovirus 2	0.434469	0.399515	0.319612	0.584409
93	Mushroom bacilliform virus	0.946612	0.731811	1.0174	1.09091
94	Beet necrotic yellow vein virus	0.84449	0.832541	0.724243	0.976998
95	Beet soil-borne mosaic virus	0.764938	0.790152	0.465625	1.03974
96	Aconitum latent virus	0.884713	0.801398	0.604229	1.24929
97	Actinidia virus B	0.705672	0.341699	0.617966	1.15824
98	American hop latent virus	0.837403	0.534399	0.683533	1.29525
99	Apple chlorotic leaf spot virus	0.415828	0.162651	0.397592	0.687561
100	Apple green crinkle associated virus	0.314377	0.287819	0.187083	0.468486
101	Apple stem grooving virus	0.499557	0.208618	0.549994	0.740257
102	Apple stem pitting virus	0.373494	0.331811	0.241945	0.547013
103	Apricot latent virus	0.368944	0.32536	0.289209	0.492469
104	Apricot pseudo-chlorotic leaf spot virus	0.372046	0.168761	0.421903	0.525654
105	Banana mild mosaic virus	0.397279	0.285844	0.345395	0.560937
106	Butterbur mosaic virus	0.634605	0.415725	0.620065	0.868523
107	Cherry green ring mottle virus	0.316793	0.284113	0.159813	0.50668
108	Cherry mottle leaf virus	0.43434	0.189928	0.49743	0.615938
109	Cherry necrotic rusty mottle virus	0.404033	0.292894	0.324558	0.595095
110	Cherry virus A	0.266513	0.170648	0.233518	0.395466
111	Chrysanthemum virus B	0.7424	0.513104	0.539759	1.17523
112	Citrus leaf blotch virus	0.454971	0.272881	0.414026	0.678254
113	Coleus vein necrosis virus	0.656394	0.460414	0.567634	0.941734
114	Cowpea mild mottle virus	0.372476	0.324171	0.261137	0.532481
115	Daphne virus S	0.692091	0.539451	0.615527	0.921781
116	Garlic common latent virus	0.734459	0.693819	0.488505	1.02167
117	Garlic latent virus	0.780489	0.637433	0.494948	1.21003
118	Grapevine Pinot gris virus	0.500343	0.308594	0.521418	0.671229
119	Grapevine virus A	0.727006	0.362117	0.498766	1.32135
120	Grapevine virus B	0.608643	0.337098	0.483663	1.00595
121	Grapevine virus E	0.477357	0.196266	0.43342	0.803046
122	Hardenbergia virus A	0.33058	0.13712	0.32698	0.52779
123	Helleborus net necrosis virus	0.812351	0.584473	0.570557	1.28304
124	Hippeastrum latent virus	0.711408	0.632631	0.547845	0.954273
125	Hop latent virus	0.718765	0.663	0.62475	0.868865
126	Hydrangea chlorotic mottle virus	0.854036	0.561338	0.862543	1.13885
127	Ligustrum necrotic ringspot virus	0.718644	0.416558	0.598803	1.14148
128	Lily symptomless virus	0.857395	0.705348	0.502112	1.36582
129	Narcissus common latent virus	0.795827	0.807302	0.542218	1.03849
130	Narcissus symptomless virus	0.583998	0.282059	0.466856	1.00401
131	Peach chlorotic mottle virus	0.354397	0.321573	0.223703	0.518192
132	Peach mosaic virus	0.356309	0.260363	0.287297	0.521516
133	Phlox virus S	0.631186	0.42463	0.648119	0.821216
134	Poplar mosaic virus	0.537983	0.415115	0.489971	0.709223
135	Potato latent virus	0.664073	0.44154	0.568763	0.982658
136	Potato virus H	0.727269	0.46061	0.706268	1.01556
137	Potato virus M	0.757244	0.609052	0.670572	0.992615
138	Potato Virus P	0.571192	0.399318	0.554984	0.759686
139	Potato virus S	0.69256	0.537669	0.644138	0.896324
140	Potato virus T	0.410934	0.214302	0.375029	0.643792
141	Red clover vein mosaic virus	0.60254	0.464916	0.510646	0.832556
142	Rubus canadensis virus 1	0.445484	0.222606	0.365074	0.74933
143	Sugarcane striate mosaic-associated virus	0.383057	0.322363	0.241772	0.585433
144	Blotched snakehead virus	0.61411	0.214277	0.589262	1.0394
145	Drosophila x virus	0.627805	0.329489	0.611909	0.942326
146	Espirito Santo virus	0.568972	0.379948	0.501818	0.825485
147	Infectious bursal disease virus	0.575701	0.381302	0.360504	0.9859
148	Infectious pancreatic necrosis virus	0.657866	0.312559	0.479258	1.18258
149	Marine birnavirus	0.655655	0.421787	0.364596	1.18139
150	Paralichthys olivaceus birnavirus	0.644859	0.427272	0.376579	1.13147
151	Yellowtail ascites virus	0.651334	0.423629	0.351827	1.17936
152	Borna disease virus	0.653088	0.576483	0.643999	0.738951
153	Alfalfa mosaic virus	0.920438	0.536388	0.873794	1.35184
154	Amazon lily mild mottle virus	0.885622	0.721409	0.931819	1.00386
155	American plum line pattern virus	1.0331	0.730377	1.07357	1.2958
156	Apple mosaic virus	1.08989	0.551831	1.31922	1.39912
157	Asparagus virus 2	0.837315	0.703436	0.790013	1.01876
158	Blackberry chlorotic ringspot virus	0.953644	0.708744	0.837606	1.31526
159	Broad bean mottle virus	0.876919	0.699258	0.633994	1.29825
160	Brome mosaic virus	0.912188	0.649249	0.803446	1.28452
161	Cassia yellow blotch virus	0.810149	0.568489	0.766599	1.09587
162	Citrus leaf rugose virus	0.944116	0.843643	0.780566	1.20865
163	Citrus variegation virus	0.980667	0.72667	0.960541	1.25532
164	Cowpea chlorotic mottle virus	0.835936	0.533062	0.785566	1.1898
165	Cucumber mosaic virus	1.07814	0.832659	0.976482	1.42599
166	Elm mottle virus	0.87145	0.613329	0.788566	1.21313
167	Fragaria chiloensis latent virus	0.937558	0.70882	1.02202	1.08216
168	Gayfeather mild mottle virus	1.0931	0.567913	0.85187	1.86113
169	Humulus japonicus latent virus	0.803877	0.541851	0.775408	1.09485
170	Melandrium yellow fleck virus	0.927714	0.470255	0.680368	1.63377
171	Olive latent virus 2	0.919028	0.685051	0.905789	1.16669
172	Parietaria mottle virus	1.02336	0.532006	1.13689	1.40192
173	Peanut stunt virus	0.896983	0.622821	0.725404	1.34363
174	Pelargonium zonate spot virus	0.862671	0.500598	0.954844	1.13307
175	Prune dwarf virus	0.724135	0.337966	0.706656	1.12847
176	Prunus necrotic ringspot virus	1.05644	0.536718	1.21421	1.41899
177	Spinach latent virus	0.889708	0.671148	0.912073	1.08629
178	Spring beauty latent virus	0.986611	0.666064	0.920735	1.37371
179	Strawberry necrotic shock virus	0.884382	0.704159	0.886719	1.06261
180	Tobacco streak virus	0.986999	0.685355	0.919182	1.35716
181	Tomato aspermy virus	1.00863	0.794389	0.811472	1.42088
182	Tulare apple mosaic virus	0.902064	0.760379	0.783896	1.16242
183	Aguacate virus	0.250312	0.14675	0.259634	0.344648
184	Aino virus	0.494587	0.466645	0.458312	0.558868
185	Akabane virus	0.470928	0.444077	0.393117	0.575695
186	Andes virus	0.285833	0.379416	0.217813	0.260245
187	Bean necrotic mosaic virus	0.285925	0.0827927	0.242464	0.532759
188	Bunyamwera virus	0.308551	0.199428	0.295153	0.431194
189	Candiru virus	0.192889	0.123425	0.169709	0.285588
190	Capsicum chlorosis virus	0.266742	0.0786847	0.340967	0.380688
191	Crimean-Congo hemorrhagic fever virus	0.320247	0.175316	0.277583	0.507934
192	Dobrava-Belgrade virus	0.243231	0.305694	0.180637	0.243362
193	Dugbe virus	0.239343	0.159992	0.172299	0.385812
194	Groundnut bud necrosis virus	0.224361	0.104522	0.189446	0.37927
195	Groundnut ringspot and Tomato chlorotic spot virus reassortant	0.311957	0.158984	0.299624	0.477427
196	Hantaan virus	0.253855	0.319047	0.181276	0.261249
197	Hantavirus Z10	0.225751	0.307125	0.202423	0.167658
198	Impatiens necrotic spot virus	0.183219	0.082421	0.199184	0.268137
199	La Crosse virus	0.301857	0.160613	0.255521	0.489625
200	Melon yellow spot virus	0.328341	0.148634	0.322039	0.514533
201	Oropouche virus	0.416322	0.379306	0.316089	0.553709
202	Puumala virus	0.26128	0.413856	0.221709	0.148071
203	Rift Valley fever virus	0.221671	0.254486	0.150614	0.259953
204	Sandfly fever Naples virus	0.262502	0.211951	0.222043	0.353604
205	Sandfly fever Turkey virus	0.19664	0.124436	0.135257	0.330362
206	Sathuperi virus	0.423264	0.47504	0.334864	0.459926
207	Seoul virus	0.268251	0.328811	0.174899	0.30107
208	SFTS virus HB29	0.223203	0.24299	0.16505	0.261611
209	Shamonda virus	0.452724	0.455144	0.370286	0.532821
210	Simbu virus	0.294083	0.226788	0.293985	0.361544
211	Sin Nombre virus	0.353626	0.453505	0.286057	0.321281
212	Thottapalayam virus	0.268598	0.35719	0.212794	0.235784
213	Tomato spotted wilt virus	0.239131	0.136911	0.228185	0.35241
214	Tomato zonate spot virus	0.225854	0.107615	0.183578	0.386529
215	Tula virus	0.26626	0.359685	0.230198	0.208836
216	Uukuniemi virus	0.286876	0.265827	0.231995	0.36289
217	Watermelon silver mottle virus	0.286847	0.0962973	0.288892	0.475539
218	Bat sapovirus TLC58/HK	0.790211	0.600223	0.670838	1.09982
219	Calicivirus isolate TCG	0.74426	0.46993	0.684463	1.07866
220	Calicivirus pig/AB90/CAN	0.456914	0.435721	0.404147	0.530942
221	Calicivirus strain NB	0.725027	0.484341	0.625607	1.06541
222	Canine calicivirus	0.700993	0.489837	0.428607	1.18506
223	European brown hare syndrome virus	0.606915	0.357431	0.562623	0.900932
224	Feline calicivirus	0.53403	0.456455	0.410036	0.735838
225	Mink calicivirus	0.584971	0.37642	0.369318	1.00965
226	Murine norovirus 1	0.625341	0.471102	0.48976	0.915599
227	Newbury agent 1	0.72301	0.47051	0.629051	1.06975
228	Norwalk virus	0.467029	0.469111	0.394325	0.537735
229	Porcine enteric sapovirus	0.515065	0.462852	0.416567	0.6659
230	Rabbit calicivirus Australia 1 MIC-07	0.546482	0.316545	0.520541	0.802568
231	Rabbit hemorrhagic disease virus	0.586316	0.313328	0.466794	0.979145
232	Rabbit vesivirus	0.709083	0.383769	0.528469	1.21557
233	Sapovirus Hu/Dresden/pJG-Sap01/DE	0.578177	0.54257	0.477698	0.71442
234	Sapovirus Mc10	0.573183	0.638516	0.466608	0.61446
235	Steller sea lion vesivirus	0.755701	0.442046	0.541662	1.28398
236	Vesicular exanthema of swine virus	0.673951	0.424818	0.450564	1.147
237	Walrus calicivirus	0.682258	0.390317	0.428089	1.22897
238	Providence virus	0.794554	0.629017	0.717969	1.03699
239	Banana streak CA virus	0.285352	0.117213	0.269591	0.469509
240	Banana streak GF virus	0.532415	0.549785	0.274893	0.772906
241	Banana streak IM virus	0.464323	0.286366	0.365363	0.741622
242	Banana streak Mysore virus	0.535555	0.421556	0.44163	0.743765
243	Banana streak OL virus	0.403083	0.257405	0.324554	0.627603
244	Banana streak UA virus	0.290394	0.163272	0.261235	0.446889
245	Banana streak UI virus	0.23762	0.15438	0.28501	0.273519
246	Banana streak UL virus	0.327302	0.133283	0.290799	0.558149
247	Banana streak UM virus	0.308616	0.148918	0.361657	0.415424
248	Banana streak virus	0.468694	0.339879	0.339879	0.726674
249	Banana streak virus strain Acuminata Vietnam	0.521815	0.407777	0.388811	0.769198
250	Blueberry red ringspot virus	0.481741	0.335746	0.335746	0.774655
251	Bougainvillea spectabilis chlorotic vein-banding virus	0.452716	0.343364	0.279482	0.735716
252	Cacao swollen shoot virus	0.48641	0.402262	0.419023	0.638268
253	Carnation etched ring virus	0.483853	0.322284	0.389427	0.740525
254	Cassava vein mosaic virus	0.32917	0.109652	0.328955	0.549337
255	Cauliflower mosaic virus	0.637105	0.229553	0.54258	1.14064
256	Cestrum yellow leaf curling virus	0.518236	0.285795	0.434905	0.834907
257	Citrus yellow mosaic virus	0.434456	0.530047	0.28774	0.485695
258	Commelina yellow mottle virus	0.416056	0.258513	0.269753	0.720313
259	Cycad leaf necrosis virus	0.56254	0.487115	0.324743	0.876185
260	Dahlia mosaic virus	0.376508	0.201894	0.308779	0.619684
261	Dioscorea bacilliform virus	0.55325	0.45866	0.419625	0.781784
262	Dracaena mottle virus	0.640458	0.539718	0.551984	0.830174
263	Eupatorium vein clearing virus	0.622475	0.310964	0.509981	1.0476
264	Fig badnavirus 1	0.507748	0.333704	0.531841	0.657911
265	Figwort mosaic virus	0.522949	0.270744	0.370492	0.92868
266	Gooseberry vein banding virus	0.685678	0.367653	0.599138	1.09077
267	Grapevine vein-clearing virus	0.438718	0.433212	0.27568	0.607557
268	Horseradish latent virus	0.760577	0.365073	0.621611	1.2968
269	Kalanchoe top-spotting virus	0.711121	0.629494	0.495727	1.00854
270	Lamium leaf distortion virus	0.520364	0.248457	0.400292	0.91335
271	Lucky bamboo bacilliform virus	0.642042	0.534904	0.565646	0.826064
272	Mirabilis mosaic virus	0.387808	0.195633	0.356742	0.611705
273	Peanut chlorotic streak virus	0.417659	0.260854	0.330415	0.662223
274	Pelargonium vein banding virus	0.482765	0.264546	0.529092	0.654886
275	Petunia vein clearing virus	0.223429	0.210984	0.235806	0.223498
276	Pineapple bacilliform comosus virus	0.685681	0.477449	0.508252	1.07187
277	Rice tungro bacilliform virus	0.406611	0.250082	0.328232	0.641915
278	Rudbeckia flower distortion virus	0.846665	0.64707	0.520194	1.37427
279	Soybean chlorotic mottle virus	0.552595	0.336566	0.390417	0.932091
280	Soybean Putnam virus	0.467594	0.308605	0.308605	0.786389
281	Strawberry vein banding virus	0.439861	0.346958	0.196609	0.776891
282	Sugarcane bacilliform IM virus	0.389353	0.22757	0.326514	0.614279
283	Sugarcane bacilliform MO virus	0.323488	0.160003	0.320006	0.490684
284	Sugarcane bacilliform virus	0.410919	0.236577	0.345007	0.651516
285	Sweet potato caulimo-like virus	0.568353	0.317712	0.519893	0.867962
286	Sweet potato vein clearing virus	0.394678	0.145229	0.580918	0.45812
287	Taro bacilliform virus	0.37541	0.494819	0.148446	0.483115
288	Tobacco vein clearing virus	0.30167	0.186205	0.266007	0.453094
289	Amasya cherry disease associated chrysovirus	0.711639	0.266102	0.86217	1.00697
290	Helminthosporium victoriae 145S virus	0.674922	0.375467	0.815467	0.834011
291	Magnaporthe oryzae chrysovirus 1	1.04432	0.547501	1.19429	1.39154
292	Penicillium chrysogenum virus	0.80649	0.627053	0.685474	1.10725
293	Bean yellow disorder virus	0.583545	0.24901	0.583048	0.919433
294	Beet pseudo-yellows virus	0.983072	0.45197	0.969852	1.5285
295	Beet yellows virus	1.34559	0.812101	1.15909	2.06673
296	Blackberry yellow vein-associated virus	0.53715	0.235209	0.578056	0.798607
297	Blueberry virus A	1.06131	0.705838	0.941118	1.53751
298	Citrus tristeza virus	1.31422	0.880892	1.20925	1.85347
299	Cucurbit chlorotic yellows virus	0.692072	0.330479	0.703797	1.04272
300	Cucurbit yellow stunting disorder virus	0.761358	0.336827	0.743342	1.20494
301	Grapevine leafroll-associated virus 1	1.29602	0.638004	1.586	1.66473
302	Grapevine leafroll-associated virus 10	0.734342	0.373901	0.835508	0.99403
303	Grapevine leafroll-associated virus 2	1.27844	0.821148	1.1566	1.85854
304	Grapevine leafroll-associated virus 3	1.08417	0.411134	1.21568	1.62693
305	Grapevine leafroll-associated virus 4	0.699902	0.174493	0.911242	1.01439
306	Grapevine leafroll-associated virus 5	0.727168	0.184855	0.848435	1.14889
307	Grapevine leafroll-associated virus 6	0.759461	0.177279	0.936399	1.16525
308	Grapevine rootstock stem lesion associated virus	1.29951	0.796635	1.18802	1.91477
309	Lettuce chlorosis virus	0.680592	0.334307	0.60329	1.10502
310	Lettuce infectious yellows virus	0.749071	0.359645	0.821077	1.06697
311	Little cherry virus 1	0.816442	0.535529	0.670882	1.24354
312	Little cherry virus 2	0.937387	0.492036	0.887695	1.43347
313	Mint virus 1	1.31507	0.779571	1.19559	1.97122
314	Pineapple mealybug wilt-associated virus 1	0.937628	0.409208	1.06288	1.34147
315	Plum bark necrosis stem pitting-associated virus	0.617699	0.442912	0.552201	0.858341
316	Potato yellow vein virus	0.719436	0.434675	0.740557	0.983456
317	Raspberry leaf mottle virus	1.09738	0.733334	0.76967	1.79045
318	Strawberry chlorotic fleck-associated virus	0.867254	0.440635	1.02524	1.13638
319	Strawberry pallidosis-associated virus	0.782032	0.366333	0.783388	1.19721
320	Sweet potato chlorotic stunt virus	0.870022	0.425207	0.92301	1.26266
321	Tomato infectious chlorosis virus	0.727177	0.258894	0.740275	1.18309
322	Bat coronavirus (BtCoV/133/2005)	0.509477	0.62432	0.336392	0.567768
323	Bat coronavirus 1A	0.462279	0.522279	0.233489	0.631158
324	Bat coronavirus 1B	0.459027	0.48011	0.192441	0.704655
325	Bat coronavirus BM48-31/BGR/2008	0.500416	0.464343	0.32581	0.711295
326	Beluga Whale coronavirus SW1	0.486206	0.424497	0.485411	0.548773
327	Betacoronavirus England 1	0.551288	0.54018	0.307968	0.805896
328	Bovine coronavirus	0.478911	0.586485	0.331313	0.518965
329	Bovine respiratory coronavirus AH187	0.469379	0.588635	0.321074	0.49845
330	Common-moorhen coronavirus HKU21	0.412329	0.58697	0.344356	0.305548
331	Equine coronavirus	0.475425	0.580554	0.354443	0.491291
332	Feline infectious peritonitis virus	0.482164	0.378651	0.342873	0.725204
333	Human coronavirus 229E	0.476911	0.487699	0.287394	0.655751
334	Human coronavirus HKU1	0.45731	0.703673	0.198778	0.469491
335	Human coronavirus NL63	0.413165	0.711974	0.177031	0.350448
336	Human coronavirus OC43	0.485909	0.607952	0.333777	0.516024
337	Infectious bronchitis virus	0.47539	0.463328	0.449899	0.512973
338	Magpie-robin coronavirus HKU18	0.665061	0.504075	0.593543	0.897813
339	Miniopterus bat coronavirus HKU8	0.593958	0.595521	0.40596	0.780503
340	Munia coronavirus HKU13-3514	0.550836	0.544534	0.505264	0.602764
341	Murine hepatitis virus strain A59	0.588529	0.47858	0.55161	0.735508
342	Murine hepatitis virus strain JHM	0.635002	0.487207	0.591063	0.826877
343	Night-heron coronavirus HKU19	0.409098	0.425328	0.323904	0.478128
344	Porcine coronavirus HKU15	0.565277	0.532533	0.424483	0.738961
345	Porcine epidemic diarrhea virus	0.554234	0.544906	0.344019	0.773923
346	Porcine hemagglutinating encephalomyelitis virus	0.496587	0.574369	0.334808	0.580657
347	Rabbit coronavirus HKU14	0.518003	0.540075	0.394894	0.619152
348	Rat coronavirus Parker	0.604163	0.49014	0.573161	0.749287
349	Rhinolophus bat coronavirus HKU2	0.490366	0.547658	0.275904	0.647633
350	Rousettus bat coronavirus HKU10	0.491504	0.506883	0.384532	0.583184
351	SARS coronavirus	0.435007	0.434865	0.265567	0.604755
352	Scotophilus bat coronavirus 512	0.508632	0.496566	0.31725	0.712214
353	Thrush coronavirus HKU12-600	0.399253	0.570631	0.29686	0.330194
354	Tylonycteris bat coronavirus HKU4	0.507352	0.626207	0.348522	0.547364
355	White bream virus	0.569538	0.347938	0.130707	1.23022
356	White-eye coronavirus HKU16	0.443225	0.581177	0.330824	0.417649
357	Wigeon coronavirus HKU20	0.523786	0.584818	0.483776	0.50274
358	Pseudomonas phage phi12	1.26487	0.634429	1.15351	2.0096
359	Pseudomonas phage phi13	1.15206	0.627387	1.053	1.77797
360	Pseudomonas phage phi2954	1.27356	0.625646	1.11998	2.07822
361	Pseudomonas phage phi6	1.14157	0.603069	1.06542	1.75837
362	Pseudomonas phage phi8	1.15617	0.691605	1.00154	1.77791
363	Hepatitis delta virus	0.707745	0.594806	0.669157	0.860184
364	Aphid lethal paralysis virus	1.07827	0.945193	0.852527	1.43733
365	Black queen cell virus	0.820392	0.504206	0.937822	1.01931
366	Cricket paralysis virus	0.741972	0.712505	0.497778	1.01584
367	Drosophila C virus	0.848964	1.1524	0.548762	0.845728
368	Himetobi P virus	0.613653	0.555984	0.671015	0.613962
369	Israeli acute paralysis virus	0.71556	0.837204	0.577382	0.73211
370	Kashmir bee virus	0.747791	0.792068	0.620294	0.831095
371	Mud crab dicistrovirus	0.56859	0.782936	0.310074	0.612787
372	Plautia stali intestine virus	0.630899	0.479042	0.622754	0.791022
373	Rhopalosiphum padi virus	1.0762	0.863255	1.02277	1.34275
374	Taura syndrome virus	0.744243	0.655724	0.774313	0.802731
375	Triatoma virus	0.562859	0.539272	0.586165	0.563141
376	European mountain ash ringspot-associated virus	0.259173	0.180997	0.234231	0.362409
377	Rose rosette virus	0.214628	0.28964	0.128729	0.225526
378	Bell pepper endornavirus	0.553332	0.361968	0.486071	0.812011
379	Grapevine endophyte endornavirus	0.861575	0.583761	0.75839	1.24267
380	Helicobasidium mompa endornavirus 1	0.760202	0.545549	0.599766	1.13536
381	Oryza rufipogon endornavirus	0.57676	0.328873	0.400367	1.00113
382	Oryza sativa endornavirus	0.562269	0.326455	0.435273	0.925158
383	Persea americana endornavirus	0.722292	0.444898	0.687569	1.03448
384	Tuber aestivum endornavirus	0.435376	0.370933	0.332294	0.602954
385	Vicia faba endornavirus	0.742691	0.317414	0.662035	1.24871
386	Bundibugyo ebolavirus	0.568989	0.58255	0.438804	0.685804
387	Ebola virus - Mayinga, Zaire, 1976	0.610876	0.535808	0.566209	0.730806
388	Lloviu virus	0.518765	0.606335	0.436862	0.513088
389	Marburg marburgvirus	0.533033	0.484495	0.529448	0.585231
390	Reston ebolavirus	0.542327	0.66232	0.449784	0.514836
391	Sudan ebolavirus	0.494296	0.525004	0.444234	0.513679
392	Tai Forest ebolavirus	0.505595	0.567038	0.4166	0.533193
393	Aedes flavivirus	0.915532	0.737687	0.781277	1.22777
394	Alkhumra hemorrhagic fever virus	0.537896	0.495201	0.486947	0.631566
395	Apoi virus	0.410574	0.357061	0.269089	0.605631
396	Aroa virus	0.494154	0.296464	0.535547	0.650497
397	Bagaza virus	0.574828	0.353582	0.503733	0.867255
398	Border disease virus	0.396403	0.116381	0.440223	0.632666
399	Bovine viral diarrhea virus 1	0.393483	0.145722	0.364306	0.670491
400	Bovine viral diarrhea virus 2	0.353049	0.0929904	0.309968	0.656267
401	Cell fusing agent virus	0.806179	0.685717	0.69486	1.03803
402	Chaoyang virus	0.630035	0.412164	0.648404	0.829596
403	Classical swine fever virus	0.411576	0.0813511	0.406755	0.746707
404	Culex flavivirus	0.947467	0.659369	0.863896	1.31929
405	Dengue virus 1	0.441824	0.270591	0.502526	0.552389
406	Dengue virus 2	0.403174	0.262418	0.376512	0.570642
407	Dengue virus 3	0.388733	0.188795	0.422012	0.555442
408	Dengue virus 4	0.37706	0.212076	0.424151	0.494989
409	Donggang virus	0.636789	0.593161	0.507706	0.809548
410	Duck egg-drop syndrome virus	0.498903	0.308414	0.535932	0.652409
411	Duck flavivirus TA	0.496318	0.308902	0.541845	0.638247
412	Entebbe bat virus	0.589172	0.459231	0.547366	0.76097
413	Hepatitis C virus	0.743563	0.396965	0.696493	1.13748
414	Hepatitis C virus genotype 2	0.668096	0.380013	0.624021	1.00036
415	Hepatitis C virus genotype 3	0.718489	0.508873	0.598675	1.04803
416	Hepatitis C virus genotype 5	0.713105	0.396732	0.711663	1.03103
417	Hepatitis C virus genotype 6	0.688352	0.393301	0.649801	1.02207
418	Hepatitis GB virus B	0.577451	0.478987	0.456709	0.796733
419	Ilheus virus	0.545125	0.42919	0.446358	0.759889
420	Japanese encephalitis virus	0.599516	0.396681	0.588411	0.813548
421	Kamiti River virus	0.778328	0.766907	0.600631	0.967527
422	Karshi virus	0.544099	0.381379	0.537211	0.713757
423	Kedougou virus	0.488104	0.222622	0.458088	0.783689
424	Kokobera virus	0.555205	0.323294	0.54862	0.793772
425	Langat virus	0.480237	0.428055	0.47333	0.539342
426	Louping ill virus	0.553344	0.434058	0.538554	0.68746
427	Modoc virus	0.287733	0.193144	0.301788	0.368291
428	Montana myotis leukoencephalitis virus	0.274644	0.26823	0.274617	0.281086
429	Murray Valley encephalitis virus	0.496845	0.368854	0.465725	0.656024
430	Ntaya virus	0.546982	0.412777	0.598526	0.629668
431	Omsk hemorrhagic fever virus	0.547245	0.45459	0.450381	0.73682
432	Pestivirus Giraffe-1	0.375165	0.0949706	0.365637	0.664961
433	Pestivirus strain Aydin/04-TR	0.383287	0.0796372	0.393209	0.67709
434	Powassan virus	0.505134	0.480966	0.497991	0.536455
435	Quang Binh virus	0.918951	0.743317	0.78358	1.23009
436	Rio Bravo virus	0.348673	0.30533	0.292337	0.448383
437	Sepik virus	0.417983	0.375077	0.332211	0.546701
438	Tamana bat virus	0.221472	0.114826	0.229652	0.319967
439	Tembusu virus	0.500572	0.313459	0.535914	0.652387
440	Tick-borne encephalitis virus	0.537647	0.427035	0.592874	0.593048
441	Usutu virus	0.51084	0.343504	0.505153	0.683936
442	Wesselsbron virus	0.429904	0.44924	0.332966	0.507526
443	West Nile virus	0.570189	0.427572	0.508924	0.774169
444	Yellow fever virus	0.370838	0.29146	0.310891	0.510205
445	Yokose virus	0.507917	0.433024	0.454407	0.636356
446	Zika virus	0.420368	0.324517	0.366241	0.57039
447	Botrytis virus F	0.873862	0.577002	0.488232	1.55861
448	Duck hepatitis B virus	0.625579	0.603245	0.518004	0.755784
449	Ground squirrel hepatitis virus	0.492343	0.474802	0.474802	0.527518
450	Hepatitis B virus	0.526543	0.507224	0.549492	0.522901
451	Heron hepatitis B virus	0.617199	0.456659	0.608879	0.786482
452	Parrot hepatitis B virus	0.655494	0.601924	0.624638	0.740143
453	Ross's goose hepatitis B virus	0.582626	0.450308	0.50489	0.793125
454	Sheldgoose hepatitis B virus	0.555735	0.442639	0.500881	0.724134
455	Snow goose hepatitis B virus	0.572022	0.60063	0.469583	0.646053
456	Woodchuck hepatitis virus	0.563274	0.554947	0.590369	0.544461
457	Bat hepevirus	0.684766	0.73161	0.565614	0.757166
458	Cutthroat trout virus	0.563349	0.407557	0.295807	0.987177
459	Hepatitis E virus	0.828494	0.754899	0.587674	1.14329
460	Cryphonectria hypovirus 1	0.949529	0.686286	0.808292	1.35422
461	Cryphonectria hypovirus 3	0.656623	0.617154	0.571196	0.781563
462	Cryphonectria hypovirus 4	0.723092	0.735842	0.577551	0.855931
463	Sclerotinia sclerotiorum hypovirus 1	0.642824	0.502073	0.582114	0.844352
464	Valsa ceratosperma hypovirus 1	0.640329	0.550539	0.513836	0.856685
465	Raspberry bushy dwarf virus	0.842682	0.483498	0.720685	1.32448
466	Brevicoryne brassicae picorna-like virus	0.745903	0.74582	0.541321	0.950637
467	Ectropis obliqua picorna-like virus	0.77179	0.582123	0.956823	0.776424
468	Infectious flacherie virus	0.969424	0.40916	1.8193	0.679718
469	Perina nuda virus	0.806112	0.55643	0.989209	0.872719
470	Sacbrood virus	0.833036	0.687828	1.15799	0.65323
471	Slow bee paralysis virus	0.739264	0.883093	0.598541	0.736159
472	Spodoptera exigua iflavirus 1	0.741232	0.875194	0.42577	0.922788
473	Varroa destructor virus-1	1.00688	1.0676	1.15884	0.794128
474	Acinetobacter phage AP205	1.06319	1.02473	0.75254	1.41338
475	Caulobacter phage phiCb5	0.869603	0.627397	0.820443	1.16187
476	Enterobacteria phage BZ13	1.0828	0.787038	0.867348	1.59584
477	Enterobacteria phage C-1 INW-2012	1.09009	1.06312	0.87823	1.32976
478	Enterobacteria phage FI sensu lato	1.28501	1.03646	1.12049	1.69914
479	Enterobacteria phage Hgal1	1.12921	0.96902	0.953135	1.46666
480	Enterobacteria phage M	1.15945	1.13639	1.05522	1.28722
481	Enterobacteria phage MS2	1.14884	0.897467	1.0716	1.47861
482	Enterobacteria phage Qbeta	1.19312	1.04559	0.909207	1.62569
483	Pseudomonas phage PRR1	1.09691	1.05121	0.88835	1.35205
484	Barley yellow dwarf virus-GAV	0.833685	0.501784	0.501784	1.49955
485	Barley yellow dwarf virus-MAV	0.78851	0.470524	0.501892	1.395
486	Barley yellow dwarf virus-PAS	0.805036	0.545458	0.503499	1.36791
487	Beet chlorosis virus	0.80217	0.554381	0.696722	1.15615
488	Beet mild yellowing virus	0.918093	0.610015	0.97312	1.17168
489	Beet western yellows virus	0.881442	0.672023	0.763366	1.20964
490	Brassica yellows virus	0.964385	0.624694	0.828083	1.44143
491	Carrot red leaf virus	0.784035	0.562055	0.693444	1.09728
492	Cereal yellow dwarf virus - RPS	0.888577	0.631564	0.794145	1.24078
493	Cereal yellow dwarf virus - RPV	0.936497	0.665965	0.868366	1.27588
494	Chickpea chlorotic stunt virus	0.787122	0.552599	0.716885	1.09251
495	Cotton leafroll dwarf virus	0.803124	0.653144	0.742791	1.01388
496	Cucurbit aphid-borne yellows virus	0.844579	0.64801	0.855105	1.03102
497	Melon aphid-borne yellows virus	0.887261	0.658385	0.796645	1.20744
498	Pepper vein yellows virus	0.758027	0.601725	0.57612	1.09696
499	Potato leafroll virus	0.731521	0.481987	0.70601	1.00727
500	Rose spring dwarf-associated virus	0.768472	0.824462	0.464352	1.01745
501	Soybean dwarf virus	0.793753	0.620695	0.563224	1.19832
502	Suakwa aphid-borne yellows virus	0.914936	0.710631	0.777045	1.25785
503	Turnip yellows virus	0.935523	0.631382	0.858973	1.31705
504	Wheat yellow dwarf virus-GPV	0.902465	0.739722	0.794516	1.17374
505	Heterosigma akashiwo RNA virus	0.951695	0.817613	0.921547	1.11599
506	Rosellinia necatrix megabirnavirus 1/W779	0.948951	0.794127	0.913416	1.1395
507	Botrytis cinerea mitovirus 1	0.614548	1.01654	0.381204	0.445578
508	Clitocybe odora virus	0.803999	0.686139	0.784159	0.941819
509	Cryphonectria parasitica mitovirus 1-NB631	0.834428	0.821052	0.860149	0.822067
510	Ophiostoma mitovirus 3a	0.641765	0	0.923714	1.00208
511	Ophiostoma mitovirus 4	0.339748	0.363861	0.509406	0.14573
512	Ophiostoma mitovirus 5	0.637567	0.637276	0.637276	0.63815
513	Ophiostoma mitovirus 6	0.312228	0.432109	0.0720182	0.432731
514	Saccharomyces 20S RNA narnavirus	1.00697	0.915925	0.85868	1.24659
515	Saccharomyces 23S RNA narnavirus	1.00999	1.11591	0.858393	1.05572
516	Thielaviopsis basicola mitovirus	0.607412	0.72855	0.624472	0.469018
517	Tuber aestivum mitovirus	0.433409	0	0.285296	1.01567
518	Barfin flounder nervous necrosis virus	0.998751	0.994785	0.585168	1.4172
519	Barfin flounder virus BF93Hok	0.997917	0.993955	0.594424	1.40625
520	Black beetle virus	0.976457	0.856766	0.847139	1.2262
521	Boolarra virus	1.00362	0.795663	0.795663	1.42029
522	Epinephelus tauvina nervous necrosis virus	0.932227	1.0656	0.492587	1.23915
523	Flock house virus	0.971371	0.863473	0.773109	1.27829
524	Macrobrachium rosenbergii nodavirus	0.777254	0.647132	0.647132	1.0382
525	Nodamura virus	1.10117	0.873908	0.995284	1.43496
526	Pariacato virus	0.93936	0.7316	1.03226	1.05446
527	Penaeus vannamei nodavirus	0.762547	0.851226	0.437773	0.999103
528	Redspotted grouper nervous necrosis virus	0.941745	1.0512	0.530604	1.24408
529	Santeuil nodavirus	0.907494	0.376468	0.641707	1.70575
530	Striped Jack nervous necrosis virus	1.03123	1.04994	0.670795	1.3737
531	Tiger puffer nervous necrosis virus	0.974603	1.03706	0.608277	1.27912
532	Citrus psorosis virus	0.295024	0.0855898	0.456479	0.343108
533	Lettuce ring necrosis virus	0.395738	0.229976	0.349564	0.607962
534	Mirafiori lettuce big-vein virus	0.407312	0.214159	0.36407	0.644424
535	Infectious salmon anemia virus	0.498562	0.14553	0.436589	0.914577
536	Influenza A virus (A/Goose/Guangdong/1/96(H5N1))	0.480504	0.393202	0.42312	0.625552
537	Influenza A virus (A/Hong Kong/1073/99(H9N2))	0.464215	0.396337	0.387721	0.608947
538	Influenza A virus (A/Korea/426/1968(H2N2))	0.448168	0.343905	0.354652	0.646448
539	Influenza A virus (A/New York/392/2004(H3N2))	0.437252	0.324289	0.369329	0.618589
540	Influenza A virus (A/Puerto Rico/8/1934(H1N1))	0.466119	0.37702	0.381455	0.640316
541	Influenza B virus	0.324954	0.172825	0.293279	0.509186
542	Influenza C virus (C/Ann Arbor/1/50)	0.281753	0.102177	0.265661	0.477834
543	Thogoto virus	0.392934	0.234519	0.30542	0.639335
544	Cassava virus C	0.875157	0.889344	0.744825	0.991557
545	Epirus cherry virus	0.954569	0.950373	0.772831	1.14092
546	Ourmia melon virus	0.913113	0.838858	0.761594	1.13938
547	Avian metapneumovirus	0.219164	0.116572	0.270234	0.270793
548	Avian paramyxovirus 4	0.504406	0.46385	0.500152	0.549275
549	Avian paramyxovirus 6	0.558929	0.429541	0.521585	0.725904
550	Beilong virus	0.498814	0.33973	0.479825	0.677217
551	Bovine parainfluenza virus 3	0.380151	0.208454	0.403879	0.528307
552	Bovine respiratory syncytial virus	0.202685	0.249256	0.179152	0.179591
553	Canine distemper virus	0.487651	0.427564	0.389084	0.646528
554	Dolphin morbillivirus	0.536307	0.31183	0.539021	0.758388
555	Fer-de-Lance paramyxovirus	0.503503	0.187646	0.631172	0.691997
556	Goose paramyxovirus SF02	0.54399	0.39767	0.559984	0.674488
557	Hendra virus	0.467389	0.29009	0.399344	0.713097
558	Human metapneumovirus	0.264888	0.196766	0.217848	0.380301
559	Human parainfluenza virus 1	0.417668	0.270758	0.430312	0.552175
560	Human parainfluenza virus 2	0.368043	0.406591	0.248179	0.449473
561	Human parainfluenza virus 3	0.353065	0.249799	0.339013	0.470558
562	Human respiratory syncytial virus	0.260415	0.234184	0.210766	0.336477
563	J-virus	0.372734	0.232279	0.372523	0.513638
564	Mapuera virus	0.490811	0.454492	0.445835	0.572227
565	Measles virus	0.483179	0.3228	0.412884	0.714182
566	Menangle virus	0.444313	0.355294	0.434248	0.543528
567	Mossman virus	0.44934	0.458201	0.412835	0.477022
568	Mumps virus	0.440328	0.444941	0.348215	0.527963
569	Nariva virus	0.445058	0.363604	0.419543	0.552179
570	Newcastle disease virus B1	0.5493	0.372869	0.557255	0.717996
571	Nipah virus	0.441711	0.275392	0.393417	0.65663
572	Parainfluenza virus 5	0.434238	0.431009	0.41305	0.458696
573	Peste-des-petits-ruminants virus	0.543425	0.356687	0.446797	0.827196
574	Pneumonia virus of mice J3666	0.225035	0.187653	0.197796	0.289823
575	Porcine rubulavirus	0.594263	0.610936	0.422956	0.74913
576	Respiratory syncytial virus	0.214445	0.233035	0.128571	0.281882
577	Rinderpest virus (strain Kabete O)	0.493079	0.326912	0.442074	0.710564
578	Sendai virus	0.514596	0.280841	0.558298	0.704965
579	Simian virus 41	0.428241	0.404272	0.318662	0.561966
580	Tioman virus	0.446241	0.400011	0.414297	0.524519
581	Tupaia paramyxovirus	0.412557	0.394509	0.360416	0.482843
582	Amasya cherry disease-associated mycovirus	1.11558	0.689949	0.569958	2.08855
583	Atkinsonella hypoxylon virus	0.879016	0.878572	0.448632	1.3105
584	Beet cryptic virus 1	0.880717	0.761102	0.341719	1.54052
585	Blueberry latent virus	0.528588	0.43893	0.658396	0.488383
586	Botryotinia fuckeliana partitivirus 1	0.955712	0.801485	0.771801	1.29476
587	Ceratocystis polonica partitivirus	0.975833	0.772603	0.608219	1.54754
588	Ceratocystis resinifera virus 1	0.980598	0.788464	0.476364	1.67802
589	Discula destructiva virus 1	1.01977	0.699259	0.959448	1.40139
590	Discula destructiva virus 2	0.929157	0.639045	0.933988	1.21502
591	Fig cryptic virus	0.85501	0.788591	0.591443	1.18581
592	Fragaria chiloensis cryptic virus	0.973257	0.967057	0.483528	1.47045
593	Fusarium poae virus 1	1.06945	0.927828	0.309276	1.97261
594	Gremmeniella abietina RNA virus MS1	0.928892	0.799109	0.849053	1.13903
595	Gremmeniella abietina RNA virus MS2	0.952852	0.766777	0.841951	1.25043
596	Mycovirus FusoV	0.968914	0.847849	0.753644	1.30597
597	Penicillium stoloniferum virus F	0.845066	0.589679	0.480479	1.46633
598	Penicillium stoloniferum virus S	0.964053	0.9476	0.789667	1.15528
599	Persimmon cryptic virus	0.999029	0.807123	0.700923	1.49014
600	Pleurotus ostreatus virus 1	1.30135	1.02075	0.5556	2.32923
601	Primula malacoides virus China/Mar2007	0.930719	1.00402	0.510517	1.27812
602	Raphanus sativus cryptic virus 1	0.894742	0.702577	0.415159	1.56773
603	Raphanus sativus cryptic virus 2	1.05696	0.708863	0.63653	1.82747
604	Raphanus sativus cryptic virus 3	0.960982	0.749451	0.67919	1.45546
605	Rhizoctonia solani virus 717	1.30282	1.06834	0.68565	2.15567
606	Rose cryptic virus 1	0.992683	0.812899	0.506144	1.66071
607	Rosellinia necatrix partitivirus 1-W8	1.24427	0.943004	0.423668	2.36773
608	Rosellinia necatrix partitivirus 2	1.12174	0.736212	0.468498	2.16241
609	Sclerotinia sclerotiorum partitivirus S	1.09079	0.782799	0.365306	2.12616
610	Vicia cryptic virus	0.984465	0.951613	0.290323	1.71278
611	White clover cryptic virus 1	0.811441	0.929215	0.185843	1.32019
612	Euprosterna elaeasa virus	0.786315	0.686012	0.943266	0.729612
613	Human picobirnavirus	0.806355	0.782453	0.642729	0.994311
614	Aichivirus A	0.779336	0.489164	0.39648	1.45264
615	Aichivirus B	0.733446	0.52891	0.393869	1.27778
616	Avian encephalomyelitis virus	0.468752	0.334771	0.564328	0.507176
617	Avian sapelovirus	0.191375	0.130466	0.226141	0.217529
618	Bat picornavirus 1	0.45007	0.483341	0.383339	0.483544
619	Bat picornavirus 2	0.365581	0.377817	0.313312	0.405633
620	Bat picornavirus 3	0.581327	0.45283	0.392002	0.899285
621	Bovine enterovirus type 2	0.674507	0.447236	0.582116	0.994316
622	Bovine hungarovirus	0.408008	0.491261	0.31027	0.4225
623	Bovine rhinitis B virus	0.55972	0.295286	0.236229	1.1479
624	Duck hepatitis A virus 1	0.262992	0.496689	0.107129	0.185123
625	Duck hepatitis A virus 3	0.306947	0.604212	0.115088	0.201494
626	Encephalomyocarditis virus	0.492994	0.351129	0.474766	0.65318
627	Enterovirus A	0.474535	0.329711	0.386003	0.707995
628	Enterovirus B	0.508379	0.190613	0.488964	0.845715
629	Enterovirus C	0.495825	0.205138	0.461561	0.820924
630	Enterovirus E	0.551367	0.3201	0.472528	0.861616
631	Enterovirus G	0.367504	0.145764	0.382632	0.574212
632	Equine rhinitis A virus	0.472913	0.447284	0.477103	0.494363
633	Equine rhinitis B virus 1	0.675281	0.688433	0.476607	0.860873
634	Equine rhinitis B virus 2	0.704194	0.658942	0.48035	0.973393
635	Feline picornavirus	0.555228	0.432754	0.544221	0.688767
636	Foot-and-mouth disease virus - type A	0.822658	0.376829	0.589555	1.50188
637	Foot-and-mouth disease virus - type Asia 1	0.812062	0.416734	0.622166	1.39754
638	Foot-and-mouth disease virus - type C	0.82715	0.398641	0.600936	1.48215
639	Foot-and-mouth disease virus - type O	0.943478	0.363698	0.716031	1.75105
640	Foot-and-mouth disease virus - type SAT 1	0.819354	0.385164	0.513552	1.55966
641	Foot-and-mouth disease virus - type SAT 2	0.83444	0.378145	0.588226	1.53725
642	Foot-and-mouth disease virus - type SAT 3	0.869279	0.422671	0.583405	1.60207
643	Hepatitis A virus	0.107808	0.0808443	0.121266	0.121321
644	Human cosavirus A	0.42448	0.336136	0.346322	0.591062
645	Human cosavirus D	0.31171	0.195695	0.163079	0.576483
646	Human cosavirus E	0.400558	0.265815	0.32961	0.606345
647	Human enterovirus 100	0.51042	0.193393	0.483482	0.854541
648	Human enterovirus 107	0.51368	0.179353	0.521755	0.840082
649	Human enterovirus 98	0.539883	0.257815	0.44312	0.918886
650	Human parechovirus	0.211086	0.133938	0.231347	0.267999
651	Human rhinovirus B14	0.238558	0.17312	0.207744	0.334853
652	Human TMEV-like cardiovirus	0.498346	0.268301	0.459945	0.766909
653	Ljungan virus	0.286617	0.349888	0.24992	0.260032
654	Mouse kobuvirus M-5/USA/2010	0.682987	0.51217	0.426808	1.11016
655	Porcine kobuvirus SH-W-CHN/2010/China	0.621084	0.633546	0.326182	0.903637
656	Porcine kobuvirus swine/S-1-HUN/2007/Hungary	0.625289	0.588064	0.40236	0.885547
657	Porcine sapelovirus 1	0.173034	0.0741469	0.105924	0.339103
658	Porcine teschovirus	0.343987	0.421695	0.224306	0.385979
659	Possum enterovirus W1	0.502347	0.389998	0.363407	0.753752
660	Possum enterovirus W6	0.563002	0.392335	0.383806	0.913026
661	Quail picornavirus QPV1/HUN/2010	0.537916	0.420921	0.537844	0.65503
662	Rhinovirus A	0.214305	0.252084	0.113438	0.277421
663	Rhinovirus C	0.26807	0.201021	0.179861	0.4234
664	Saffold virus	0.511884	0.246062	0.452755	0.836976
665	Salivirus NG-J1	0.725944	0.557174	0.397981	1.22289
666	Seal picornavirus type 1	0.456062	0.441958	0.420912	0.505341
667	Seneca valley virus	0.726995	0.453122	0.545163	1.18291
668	Simian agent 5	0.433817	0.187231	0.449354	0.664974
669	Simian enterovirus SV19	0.337938	0.283094	0.21917	0.51163
670	Simian enterovirus SV43	0.349826	0.206423	0.318236	0.524899
671	Simian picornavirus strain N125	0.321954	0.204849	0.292641	0.46844
672	Simian picornavirus strain N203	0.324707	0.178893	0.357786	0.437495
673	Simian sapelovirus 1	0.21411	0.157928	0.210571	0.273855
674	Swine pasivirus 1	0.550484	0.631938	0.509627	0.509866
675	Theilovirus	0.623263	0.491552	0.436166	0.942331
676	Turdivirus 1	0.729898	0.48536	0.395674	1.3089
677	Turdivirus 2	0.373835	0.521186	0.229006	0.371312
678	Turdivirus 3	0.310224	0.360983	0.312852	0.256813
679	Turkey gallivirus	0.545745	0.491104	0.355873	0.790356
680	Poinsettia cryptic virus	0.808561	0.709165	0.709165	1.0078
681	Agropyron mosaic virus	0.827779	0.661647	0.740259	1.08159
682	Apium virus Y	0.74074	0.571941	0.637934	1.01251
683	Arracacha mottle virus	0.722081	0.660272	0.748845	0.757138
684	Banana bract mosaic virus	0.821707	0.753278	0.745965	0.965969
685	Barley mild mosaic virus	0.871589	0.763771	0.577071	1.27438
686	Barley yellow mosaic virus	0.810554	0.754244	0.482933	1.19483
687	Basella rugose mosaic virus	0.546947	0.56161	0.517272	0.561967
688	Bean common mosaic necrosis virus	0.535856	0.431029	0.526001	0.65061
689	Bean common mosaic virus	0.462099	0.320385	0.431823	0.634192
690	Bean yellow mosaic virus	0.524564	0.368873	0.587186	0.617692
691	Beet mosaic virus	0.727133	0.636913	0.604746	0.939874
692	Bidens mottle virus	0.781675	0.771891	0.627613	0.945626
693	Blackberry virus Y	0.820618	0.830141	0.696622	0.935154
694	Blue squill virus A	0.666165	0.45351	0.850331	0.694662
695	Brome streak mosaic virus	0.883823	0.747548	0.684294	1.21983
696	Brugmansia mosaic virus	0.514068	0.463323	0.554468	0.524418
697	Cassava brown streak virus	0.716045	0.675473	0.762072	0.710587
698	Celery mosaic virus	0.616059	0.452821	0.679231	0.716185
699	Chilli ringspot virus	0.579026	0.523193	0.479593	0.734391
700	Chilli veinal mottle virus	0.660214	0.679347	0.578167	0.723167
701	Chinese yam necrotic mosaic virus	0.742323	0.558788	0.702719	0.965548
702	Clover yellow vein virus	0.377233	0.296153	0.440433	0.395124
703	Cocksfoot streak virus	0.900308	0.79531	0.745989	1.15979
704	Colombian datura virus	0.471285	0.541246	0.371601	0.501017
705	Cowpea aphid-borne mosaic virus	0.453438	0.36218	0.36218	0.63607
706	Cucumber vein yellowing virus	0.808163	0.487754	0.672509	1.26451
707	Daphne mosaic virus	0.929729	0.697149	0.826251	1.266
708	Dasheen mosaic virus	0.659737	0.655191	0.502975	0.821143
709	East Asian Passiflora virus	0.499356	0.482692	0.397511	0.617937
710	Freesia mosaic virus	0.89583	0.92385	0.789857	0.973832
711	Fritillary virus Y	0.706335	0.412337	0.810455	0.896334
712	Hardenbergia mosaic virus	0.422588	0.493734	0.361089	0.412935
713	Hippeastrum mosaic virus	0.770114	0.605357	0.786268	0.918763
714	Hordeum mosaic virus	0.858954	0.656961	0.766455	1.15363
715	Iranian johnsongrass mosaic virus	0.854047	0.602791	0.777283	1.18217
716	Japanese yam mosaic virus	0.689872	0.679875	0.554246	0.835587
717	Johnsongrass mosaic virus	0.725433	0.596718	0.582164	0.997591
718	Keunjorong mosaic virus	0.724104	0.723951	0.576479	0.871976
719	Konjac mosaic virus	0.646174	0.630226	0.677663	0.630624
720	Leek yellow stripe virus	0.810099	0.699172	0.747629	0.983604
721	Lettuce mosaic virus	0.841294	0.565991	0.672115	1.28604
722	Lily mottle virus	0.872158	0.752218	0.80274	1.06164
723	Lupine mosaic virus	0.566165	0.701904	0.377368	0.619256
724	Maize dwarf mosaic virus	0.775021	0.602666	0.688761	1.0338
725	Moroccan watermelon mosaic virus	0.760688	0.65086	0.686622	0.944698
726	Narcissus degeneration virus	0.902339	0.65431	0.921982	1.13087
727	Narcissus yellow stripe virus	0.775345	0.752778	0.672123	0.901213
728	Oat mosaic virus	0.752097	0.605947	0.464559	1.18626
729	Oat necrotic mottle virus	0.762287	0.684691	0.672464	0.929812
730	Onion yellow dwarf virus	0.953282	0.699616	0.912542	1.24786
731	Ornithogalum mosaic virus	0.870092	0.719469	0.895509	0.99534
732	Panax virus Y	0.776037	0.593467	0.778444	0.956313
733	Papaya leaf distortion mosaic virus	0.759984	0.682299	0.534984	1.06285
734	Papaya ringspot virus	0.75418	0.626846	0.742677	0.893098
735	Pea seed-borne mosaic virus	0.650585	0.526446	0.589619	0.835803
736	Pennisetum mosaic virus	0.748152	0.66669	0.601647	0.976265
737	Pepper mottle virus	0.66829	0.749811	0.541943	0.713145
738	Pepper severe mosaic virus	0.615227	0.605255	0.531443	0.709041
739	Pepper veinal mottle virus	0.593023	0.53791	0.523566	0.71767
740	Peru tomato mosaic virus	0.523074	0.532971	0.442892	0.593403
741	Plum pox virus	0.712339	0.675391	0.61045	0.851261
742	Pokeweed mosaic virus	0.669711	0.738258	0.496904	0.774004
743	Potato virus A	0.442585	0.373352	0.35261	0.601895
744	Potato virus V	0.562581	0.544096	0.509659	0.634035
745	Potato virus Y	0.598149	0.550371	0.578962	0.665158
746	Rose yellow mosaic virus	0.758179	0.659613	0.577161	1.03785
747	Ryegrass mosaic virus	1.02237	0.866867	0.902249	1.29817
748	Scallion mosaic virus	0.781312	0.788375	0.578624	0.977064
749	Shallot yellow stripe virus	0.91292	0.762722	0.829693	1.14645
750	Sorghum mosaic virus	0.778066	0.591761	0.758454	0.984114
751	Soybean mosaic virus	0.415961	0.418319	0.425658	0.403898
752	Squash vein yellowing virus	0.754853	0.571519	0.696081	0.997108
753	Sugarcane mosaic virus	0.762602	0.605033	0.568141	1.11486
754	Sunflower chlorotic mottle virus	0.734574	0.616916	0.653637	0.93329
755	Sweet potato feathery mottle virus	0.595961	0.496188	0.585247	0.70651
756	Sweet potato mild mottle virus	0.798595	0.547505	0.684381	1.1641
757	Sweet potato virus 2	0.557676	0.458129	0.548367	0.666562
758	Sweet potato virus C	0.66533	0.526451	0.691732	0.777871
759	Sweet potato virus G	0.556461	0.433998	0.614274	0.621129
760	Telosma mosaic virus	0.411727	0.28205	0.381149	0.572085
761	Thunberg fritillary virus	0.84173	0.708932	0.745102	1.0713
762	Tobacco etch virus	0.58209	0.482331	0.618199	0.645782
763	Tobacco vein banding mosaic virus	0.655639	0.609027	0.513638	0.844371
764	Tobacco vein mottling virus	0.625558	0.58948	0.546348	0.740921
765	Tomato necrotic stunt virus	0.491804	0.419461	0.517335	0.538646
766	Triticum mosaic virus	0.948996	0.835042	0.936699	1.07532
767	Turnip mosaic virus	0.809618	0.542254	0.642453	1.24442
768	Ugandan cassava brown streak virus	0.59751	0.534824	0.609886	0.647853
769	Vallota speciosa virus	0.856722	0.678695	0.876966	1.01456
770	Verbena virus Y	0.844239	0.717209	0.687935	1.12775
771	Watermelon mosaic virus	0.624748	0.441335	0.586035	0.84701
772	Wheat streak mosaic virus	0.817259	0.697618	0.684817	1.0695
773	Wheat yellow mosaic virus	0.862705	0.661881	0.531511	1.39519
774	Wild potato mosaic virus	0.647621	0.530411	0.587753	0.824813
775	Wild tomato mosaic virus	0.617927	0.749078	0.494237	0.610461
776	Yam mild mosaic virus	0.743102	0.753409	0.651385	0.824564
777	Yam mosaic virus	0.631026	0.544049	0.60535	0.743748
778	Zantedeschia mild mosaic virus	0.654204	0.533978	0.598313	0.830428
779	Zucchini yellow mosaic virus	0.790043	0.674118	0.803494	0.89258
780	Adult diarrheal rotavirus strain J19	0.698237	0.418672	0.708522	0.968038
781	Aedes pseudoscutellaris reovirus	0.996561	0.802134	0.983104	1.20471
782	African horsesickness virus	1.12658	0.752232	1.57679	1.05059
783	American grass carp reovirus	0.993537	0.57818	0.740353	1.66314
784	Aquareovirus A	0.978689	0.644345	0.721053	1.57154
785	Aquareovirus C	1.04925	0.699531	0.658695	1.79071
786	Avian orthoreovirus	0.96442	0.816277	0.953878	1.12332
787	Baboon orthoreovirus	0.78553	0.713757	0.860474	0.782355
788	Banna virus	0.804876	0.597409	0.692994	1.12466
789	Banna virus strain JKT-6423	0.771292	0.548339	0.548339	1.21895
790	Bluetongue virus	1.1287	0.792174	1.39673	1.19732
791	Broome virus	0.964101	1.12853	1.0962	0.667126
792	Chum salmon reovirus CS	0.924609	0.690235	0.746811	1.33748
793	Colorado tick fever virus	0.867409	0.929874	0.929874	0.742314
794	Cypovirus 1	1.09312	0.7884	1.17554	1.31571
795	Cypovirus 14	1.19485	0.847435	1.25557	1.48195
796	Cypovirus 5	1.083	0.557295	1.27671	1.41545
797	Epizootic hemorrhagic disease virus (serotype 1 / strain New Jersey)	1.15288	0.922517	1.44214	1.09387
798	Eyach virus	0.920506	0.909202	1.01168	0.840531
799	Fiji disease virus	1.05464	0.774614	0.828036	1.56193
800	Great Island virus	1.2318	0.955878	1.33497	1.40487
801	Homalodisca vitripennis reovirus	0.948905	0.481648	1.20068	1.16474
802	Kadipiro virus	0.892294	0.68371	0.780072	1.21371
803	Liao ning virus	0.974621	0.759396	0.77867	1.38661
804	Mal de Rio Cuarto virus	1.0261	0.806807	0.711888	1.56031
805	Mammalian orthoreovirus 3	0.89143	0.628875	1.04653	0.999036
806	Melaka orthoreovirus	0.866911	0.765166	0.667729	1.16834
807	Micromonas pusilla reovirus	1.08014	0.695887	1.01569	1.52947
808	Mycoreovirus 1	0.978212	1.00757	0.764476	1.16287
809	Mycoreovirus 3	1.1669	0.887976	1.08015	1.53314
810	Nilaparvata lugens reovirus	0.961972	0.767976	0.912215	1.20601
811	Operophtera brumata reovirus	1.06316	1.17331	0.995349	1.02077
812	Palyam virus	1.03198	0.854311	1.31024	0.931223
813	Peruvian horse sickness virus	0.936838	0.625894	1.24161	0.94302
814	Raspberry latent virus	0.841076	0.573885	0.83314	1.11658
815	Rice black streaked dwarf virus	0.88591	0.707638	0.567624	1.38317
816	Rice dwarf virus	0.939972	0.575449	1.01975	1.22519
817	Rice gall dwarf virus	0.905492	0.465253	1.0734	1.17824
818	Rice ragged stunt virus	1.06758	0.656749	1.20202	1.34433
819	Rotavirus A	0.789616	0.402803	0.985319	0.981114
820	Rotavirus C	0.661564	0.458285	0.736261	0.790398
821	Rotavirus D chicken/05V0049/DEU/2005	0.844196	0.500846	1.1219	0.909972
822	Southern rice black-streaked dwarf virus	0.982721	0.759749	0.604849	1.58441
823	Spissistilus festinus reovirus	0.850812	0.493071	0.809895	1.24997
824	St Croix River virus	0.994439	0.760882	0.892424	1.33058
825	Stretch Lagoon orbivirus	1.13292	0.864339	1.39089	1.14355
826	Trichoplusia ni cypovirus 15	1.05341	0.971076	0.80923	1.38124
827	Yunnan orbivirus	1.06193	0.911874	1.26143	1.0124
828	Abelson murine leukemia virus	0.372697	0.375771	0.345303	0.397077
829	African green monkey simian foamy virus	0.256021	0.331165	0.180635	0.256262
830	Atlantic salmon swim bladder sarcoma virus	0.503459	0.447302	0.726866	0.335965
831	Avian carcinoma virus	0.887271	0.373294	0.79325	1.49671
832	Avian endogenous retrovirus EAV-HP	0.74943	0.446896	1.1961	0.605162
833	Avian leukemia virus	0.661937	0.480979	0.975507	0.529139
834	Avian leukosis virus	0.65397	0.524059	0.777053	0.66081
835	Avian myelocytomatosis virus	0.781784	0.426265	0.927754	0.991572
836	Bovine foamy virus	0.424006	0.464867	0.336049	0.471173
837	Bovine immunodeficiency virus	0.357091	0.256656	0.381318	0.433439
838	Bovine leukemia virus	0.649325	0.604036	0.443249	0.90114
839	Caprine arthritis encephalitis virus	0.294094	0.233387	0.345758	0.303155
840	Equine foamy virus	0.342497	0.406189	0.260574	0.360755
841	Equine infectious anemia virus	0.269639	0.222343	0.252662	0.334008
842	Feline foamy virus	0.28665	0.273027	0.222467	0.364569
843	Feline immunodeficiency virus	0.297649	0.302921	0.31975	0.270183
844	Feline leukemia virus	0.454804	0.294132	0.40109	0.669524
845	Friend murine leukemia virus	0.490588	0.46264	0.36774	0.641634
846	Fujinami sarcoma virus	0.58538	0.511696	0.56463	0.679895
847	Gibbon ape leukemia virus	0.49606	0.440068	0.421474	0.626805
848	Human immunodeficiency virus 1	0.198803	0.180167	0.228674	0.187542
849	Human immunodeficiency virus 2	0.347346	0.269025	0.388591	0.384509
850	Human T-lymphotropic virus 1	0.528293	0.547213	0.36618	0.671716
851	Human T-lymphotropic virus 2	0.499021	0.438768	0.3489	0.709827
852	Human T-lymphotropic virus 4	0.524719	0.471877	0.379671	0.723075
853	Jaagsiekte sheep retrovirus	0.64807	0.739247	0.559174	0.645783
854	Macaque simian foamy virus	0.281556	0.390739	0.202347	0.251539
855	Mason-Pfizer monkey virus	0.392233	0.26787	0.308633	0.600407
856	Moloney murine leukemia virus	0.505122	0.498497	0.387182	0.629813
857	Moloney murine sarcoma virus	0.556433	0.496042	0.56992	0.603486
858	Mouse mammary tumor virus	0.396152	0.294501	0.45423	0.439777
859	Murine osteosarcoma virus	0.531223	0.439207	0.384306	0.77085
860	Murine type C retrovirus	0.501022	0.384289	0.454159	0.664895
861	Ovine lentivirus	0.33937	0.227102	0.417868	0.37321
862	PreXMRV-1	0.496647	0.306542	0.437917	0.745996
863	Rauscher murine leukemia virus	0.509257	0.465238	0.417521	0.645236
864	RD114 retrovirus	0.450595	0.257331	0.45033	0.644467
865	Reticuloendotheliosis virus	0.577573	0.494845	0.513402	0.724665
866	Rous sarcoma virus	0.665261	0.499728	0.827675	0.668384
867	Simian foamy virus	0.309128	0.390263	0.229976	0.307142
868	Simian immunodeficiency virus	0.306179	0.240578	0.386192	0.29174
869	Simian immunodeficiency virus SIV-mnd 2	0.250146	0.158214	0.316427	0.275863
870	Simian retrovirus 4	0.404082	0.29343	0.255568	0.663677
871	Simian T-cell lymphotropic virus 6	0.520398	0.474484	0.409487	0.677598
872	Simian T-lymphotropic virus 1	0.532682	0.537531	0.389515	0.671269
873	Simian T-lymphotropic virus 3	0.531265	0.451822	0.488856	0.653419
874	Snakehead retrovirus	0.494021	0.487862	0.3338	0.66086
875	Spleen focus-forming virus	0.495576	0.415516	0.455089	0.616793
876	Squirrel monkey retrovirus	0.461137	0.446483	0.345664	0.591479
877	UR2 sarcoma virus	0.522432	0.489355	0.489355	0.588758
878	Visna/maedi virus	0.346806	0.211327	0.490279	0.338796
879	Walleye dermal sarcoma virus	0.636412	0.453623	0.677828	0.777984
880	Woolly monkey sarcoma virus	0.653419	0.659038	0.577443	0.72399
881	Xenopus laevis endogenous retrovirus Xen1	0.569077	0.386943	0.309554	1.0144
882	Y73 sarcoma virus	0.536837	0.554417	0.411342	0.644936
883	Australian bat lyssavirus	0.488861	0.256394	0.490494	0.720015
884	Bovine ephemeral fever virus	0.347998	0.283135	0.305487	0.45564
885	Drosophila melanogaster sigma virus AP30	0.574355	0.46836	0.54642	0.708487
886	European bat lyssavirus 1	0.386671	0.238397	0.455122	0.466605
887	European bat lyssavirus 2	0.47794	0.248775	0.497549	0.687788
888	Hirame rhabdovirus	0.631186	0.442448	0.451209	1.00055
889	Ikoma lyssavirus	0.354653	0.234096	0.314358	0.515728
890	Infectious hematopoietic necrosis virus	0.678101	0.448417	0.431003	1.15572
891	Kotonkan virus	0.347842	0.247922	0.386467	0.409277
892	Lettuce necrotic yellows virus	0.470393	0.292007	0.539937	0.579404
893	Maize fine streak virus	0.377036	0.241807	0.362711	0.52685
894	Maize Iranian mosaic virus	0.492135	0.293171	0.537481	0.645996
895	Mokola virus	0.41644	0.276271	0.364677	0.608639
896	Northern cereal mosaic virus	0.5275	0.35327	0.555139	0.674423
897	Obodhiang virus	0.382136	0.297876	0.336065	0.512715
898	Potato yellow dwarf virus	0.421343	0.305292	0.38951	0.569491
899	Rabies virus	0.476825	0.298768	0.410805	0.721239
900	Rice yellow stunt virus	0.352955	0.216693	0.337638	0.504792
901	Siniperca chuatsi rhabdovirus	0.476597	0.291401	0.459517	0.679214
902	Snakehead virus	0.536795	0.385496	0.472233	0.753035
903	Sonchus yellow net virus	0.503096	0.242252	0.462481	0.80499
904	Spring viraemia of carp virus	0.545888	0.418318	0.472881	0.746746
905	Tupaia virus	0.551541	0.443405	0.552952	0.658456
906	Vesicular stomatitis Indiana virus	0.477895	0.362916	0.431745	0.639294
907	Viral hemorrhagic septicemia virus Fil3	0.538922	0.356177	0.434362	0.826728
908	Wongabel virus	0.38901	0.34298	0.297249	0.527121
909	Gill-associated virus	0.873731	0.635544	0.311601	1.67437
910	Apple latent spherical virus	0.472509	0.606254	0.25195	0.559381
911	Arabis mosaic virus	0.526064	0.522136	0.464758	0.591337
912	Bean pod mottle virus	0.301483	0.442701	0.254318	0.207366
913	Beet ringspot virus	0.545404	0.650101	0.41031	0.575817
914	Black raspberry necrosis virus	0.574172	0.329787	0.590868	0.801977
915	Blackcurrant reversion virus	0.721332	0.815058	0.676745	0.672167
916	Broad bean wilt virus 1	0.40848	0.278102	0.488558	0.458814
917	Broad bean wilt virus 2	0.569261	0.452831	0.645841	0.609139
918	Cherry leaf roll virus	0.761227	0.637483	0.612483	1.03386
919	Cherry rasp leaf virus	0.497759	0.612834	0.345534	0.534933
920	Chocolate lily virus A	0.62136	0.717652	0.396315	0.750183
921	Cowpea mosaic virus	0.405993	0.514462	0.325826	0.377662
922	Cowpea severe mosaic virus	0.430057	0.476861	0.414322	0.398966
923	Cycas necrotic stunt virus	0.49308	0.681754	0.401355	0.396078
924	Grapevine Anatolian ringspot virus	0.532223	0.566454	0.4541	0.576138
925	Grapevine Bulgarian latent virus	0.734926	0.829763	0.62982	0.745202
926	Grapevine chrome mosaic virus	0.538768	0.673773	0.384261	0.55828
927	Grapevine deformation virus	0.532303	0.433918	0.461733	0.701358
928	Grapevine fanleaf virus	0.524545	0.419554	0.529963	0.624178
929	Mikania micrantha mosaic virus	0.509114	0.431351	0.534875	0.561154
930	Parsnip yellow fleck virus	0.412647	0.222527	0.452008	0.563457
931	Patchouli mild mosaic virus	0.573893	0.404128	0.681031	0.636561
932	Radish mosaic virus	0.600084	0.621375	0.542811	0.636091
933	Raspberry ringspot virus	0.634295	0.674122	0.559271	0.669513
934	Red clover mottle virus	0.293189	0.261432	0.293121	0.325037
935	Rice tungro spherical virus	0.692345	0.519209	0.742525	0.815337
936	Satsuma dwarf virus	0.843293	0.750331	0.750331	1.02932
937	Squash mosaic virus	0.519462	0.542253	0.458242	0.557917
938	Strawberry latent ringspot virus	0.42416	0.539373	0.369353	0.363717
939	Strawberry mottle virus	0.682514	0.560389	0.531798	0.955517
940	Tobacco ringspot virus	0.6014	0.742761	0.440351	0.621101
941	Tomato black ring virus	0.530435	0.640749	0.369245	0.58134
942	Tomato marchitez virus	0.338141	0.345059	0.303234	0.366142
943	Tomato ringspot virus	0.729887	0.680916	0.560247	0.948615
944	Tomato torrado virus	0.421445	0.416455	0.416455	0.431438
945	Turnip ringspot virus	0.524038	0.61337	0.490696	0.468011
946	Cocksfoot mottle virus	0.798064	0.567216	0.829008	0.998393
947	Imperata yellow mottle virus	0.729048	0.599108	0.664945	0.923459
948	Lucerne transient streak virus	0.714793	0.394104	0.730734	1.02016
949	Papaya lethal yellowing virus	0.689074	0.482927	0.688618	0.89609
950	Rice yellow mottle virus	0.901142	0.613413	0.939696	1.15081
951	Rubus chlorotic mottle virus	0.840182	0.554983	0.7599	1.20644
952	Ryegrass mottle virus	0.832332	0.537318	0.905344	1.05481
953	Sesbania mosaic virus	0.66211	0.363782	0.74338	0.879611
954	Southern bean mosaic virus	0.72569	0.404383	0.76024	1.01304
955	Southern cowpea mosaic virus	0.710787	0.503138	0.725111	0.904502
956	Sowbane mosaic virus	0.820652	0.576879	0.687164	1.19871
957	Soybean yellow common mosaic virus	0.692156	0.445754	0.645575	0.985734
958	Subterranean clover mottle virus	0.642904	0.39246	0.46223	1.07489
959	Turnip rosette virus	0.841753	0.448525	0.850328	1.22746
960	Velvet tobacco mottle virus	0.744068	0.462977	0.79127	0.978427
961	Rice grassy stunt virus	0.203396	0.103997	0.170177	0.336268
962	Rice stripe virus	0.21672	0.0972223	0.23538	0.3177
963	Aura virus	0.897191	0.499133	0.951247	1.24142
964	Bebaru virus	0.932061	0.429734	0.956504	1.41026
965	Chikungunya virus	0.805636	0.39823	0.890955	1.12794
966	Eastern equine encephalitis virus	0.780371	0.520116	0.719223	1.10202
967	Eliat virus	1.06411	0.612696	0.810465	1.76977
968	Fort Morgan virus	0.743826	0.390957	0.873903	0.966834
969	Getah virus	0.899855	0.408096	0.980748	1.31112
970	Highlands J virus	0.841144	0.346388	0.84338	1.33414
971	Mayaro virus	0.849661	0.525228	0.875379	1.14861
972	Ndumu virus	0.799105	0.358717	1.04067	0.998081
973	O'nyong-nyong virus	0.757646	0.401453	0.839736	1.03193
974	Rubella virus	1.06234	0.720844	0.702562	1.76404
975	Semliki forest virus	0.891715	0.324374	1.01902	1.33204
976	Sindbis virus	0.885378	0.435139	0.922346	1.29896
977	Sleeping disease virus	0.931835	0.47876	0.869531	1.44754
978	Southern elephant seal virus	0.86312	0.441973	1.01864	1.12895
979	Venezuelan equine encephalitis virus	0.746079	0.363383	0.69234	1.18285
980	Western equine encephalomyelitis virus	0.851092	0.446492	0.97484	1.13222
981	Whataroa virus	0.859686	0.426382	0.832651	1.32038
982	Angelonia flower break virus	0.835716	0.715052	0.546804	1.2475
983	Beet black scorch virus	0.635867	0.634138	0.581293	0.692632
984	Cardamine chlorotic fleck virus	0.857182	0.479473	0.987151	1.10636
985	Carnation Italian ringspot virus	0.80853	0.609884	0.864003	0.952236
986	Carnation mottle virus	0.715967	0.345813	0.760789	1.04306
987	Carnation ringspot virus	0.921234	0.693827	0.888098	1.18242
988	Cocksfoot mild mosaic virus	0.812003	0.558763	0.649374	1.23026
989	Cucumber Bulgarian latent virus	0.698527	0.59265	0.722292	0.780967
990	Cucumber leaf spot virus	0.701624	0.639762	0.584925	0.880898
991	Galinsoga mosaic virus	0.762332	0.615508	0.692447	0.980322
992	Grapevine Algerian latent virus	0.793199	0.537176	0.92785	0.915031
993	Hibiscus chlorotic ringspot virus	0.776184	0.57412	0.868182	0.886828
994	Honeysuckle ringspot virus	0.784536	0.329375	0.90029	1.12571
995	Japanese iris necrotic ring virus	0.695479	0.479251	0.60828	1.00046
996	Leek white stripe virus	0.622947	0.483467	0.4144	0.973244
997	Lettuce necrotic stunt virus	0.742845	0.629547	0.857644	0.74134
998	Lisianthus necrosis virus	0.725088	0.60672	0.733497	0.835343
999	Maize chlorotic mottle virus	0.775189	0.77419	0.759302	0.79214
1000	Maize necrotic streak virus	0.755275	0.570569	0.654752	1.04136
1001	Maize white line mosaic virus	0.879798	0.655532	0.874042	1.11077
1002	Moroccan pepper virus	0.774464	0.623822	0.917385	0.78221
1003	Nootka lupine vein clearing virus	0.809099	0.599364	0.692599	1.13663
1004	Oat chlorotic stunt virus	0.824147	0.574708	0.915275	0.983101
1005	Olive latent virus 1	0.819398	0.77166	0.496067	1.19294
1006	Olive mild mosaic virus	0.787404	0.635628	0.585447	1.1428
1007	Panicum mosaic virus	0.684912	0.628878	0.449199	0.978111
1008	Pea stem necrosis virus	0.816921	0.87544	0.592209	0.984072
1009	Pear latent virus	0.751236	0.525746	0.73933	0.989539
1010	Pelargonium chlorotic ring pattern virus	0.757851	0.38784	0.756288	1.13174
1011	Pelargonium flower break virus	0.69586	0.443803	0.578874	1.06684
1012	Pelargonium line pattern virus	0.714471	0.486896	0.556452	1.10254
1013	Pelargonium necrotic spot virus	0.690222	0.483667	0.767196	0.820289
1014	Pothos latent virus	0.599941	0.580962	0.526496	0.692749
1015	Red clover necrotic mosaic virus	0.7457	0.54765	0.681768	1.00831
1016	Rosa rugosa leaf distortion virus	0.756893	0.534286	0.718523	1.01946
1017	Soybean yellow mottle mosaic virus	0.739614	0.575011	0.702792	0.942128
1018	Sweet clover necrotic mosaic virus	0.863472	0.57407	0.704998	1.31242
1019	TGP Carmovirus 1	1.0267	0.832221	0.947807	1.30156
1020	Tobacco necrosis virus A	0.789895	0.565769	0.532489	1.27559
1021	Turnip crinkle virus	0.773501	0.41749	0.64711	1.25805
1022	Armigeres subalbatus virus SaX06-AK20	0.901828	0.580158	0.645528	1.48031
1023	Black raspberry virus F	0.806395	0.315941	1.08149	1.02202
1024	Botryotinia fuckeliana totivirus 1	0.893665	0.465711	0.800696	1.41524
1025	Chalara elegans RNA Virus 1	0.932455	0.712674	0.844245	1.24094
1026	Coniothyrium minitans RNA virus	1.03136	0.672345	0.835124	1.5873
1027	Drosophila melanogaster totivirus SW-2009a	0.850363	0.3231	0.888525	1.33999
1028	Eimeria brunetti RNA virus 1	0.999464	0.698297	1.09845	1.2019
1029	Giardia lamblia virus	0.917661	0.41522	1.0855	1.2525
1030	Helicobasidium mompa totivirus 1-17	0.932728	0.66114	0.858722	1.27893
1031	Helminthosporium victoriae virus 190S	1.01379	0.600699	0.842444	1.59897
1032	Leishmania RNA virus 1 - 1	0.781856	0.646292	0.79965	0.899834
1033	Leishmania RNA virus 1 - 4	0.779824	0.616622	0.814407	0.908602
1034	Leishmania RNA virus 2 - 1	0.980443	0.947007	0.885513	1.10906
1035	Magnaporthe oryzae virus 1	1.02593	0.682833	0.937958	1.45756
1036	Magnaporthe oryzae virus 2	1.11741	0.652263	0.972	1.72871
1037	Penaeid shrimp infectious myonecrosis virus	0.592132	0.509848	0.334038	0.932925
1038	Piscine myocarditis virus AL V-708	0.769327	0.2658	0.949285	1.09341
1039	Saccharomyces cerevisiae virus L-A	0.890975	0.635257	0.831729	1.20626
1040	Saccharomyces cerevisiae virus L-BC (La)	0.748287	0.54311	0.743204	0.958817
1041	Sphaeropsis sapinea RNA virus 1	1.11651	0.792661	0.849732	1.70785
1042	Sphaeropsis sapinea RNA virus 2	1.09655	0.740497	0.978962	1.57079
1043	Tianjin totivirus	0.949501	0.48818	0.901778	1.45896
1044	Tolypocladium cylindrosporum virus 1	1.12631	0.798324	0.730091	1.85142
1045	Trichomonas vaginalis virus	1.00368	0.643664	0.596336	1.77176
1046	Ustilago maydis virus H1	0.890843	0.47394	0.996908	1.20185
1047	Anagyris vein yellowing virus	0.457501	0.354265	0.27053	0.748048
1048	Asclepias asymptomatic virus	0.72316	0.67141	0.355847	1.1427
1049	Bombyx mori Macula-like virus	0.899164	0.815738	0.506616	1.37581
1050	Chayote mosaic virus	0.792336	0.746784	0.379049	1.25168
1051	Chiltepin yellow mosaic virus	0.644489	0.70728	0.385153	0.841247
1052	Citrus sudden death-associated virus	0.5801	0.560831	0.301187	0.878634
1053	Culex originated Tymoviridae-like virus	0.974793	0.726677	0.22552	1.97317
1054	Diascia yellow mottle virus	0.84062	0.682851	0.652045	1.18736
1055	Dulcamara mottle virus	0.630905	0.56688	0.361386	0.964849
1056	Eggplant mosaic virus	0.674794	0.653787	0.448311	0.922562
1057	Erysimum latent virus	0.669203	0.656627	0.368892	0.982483
1058	Fig fleck-associated virus	0.838982	0.717208	0.480165	1.31994
1059	Grapevine fleck virus	1.03068	0.708991	0.568102	1.81612
1060	Grapevine Syrah virus 1	0.932758	0.613216	0.598012	1.5876
1061	Kennedya yellow mosaic virus	0.70895	0.662911	0.346386	1.11799
1062	Maize rayado fino virus	0.999464	0.737109	0.804118	1.45754
1063	Nemesia ring necrosis virus	0.895632	0.728284	0.563	1.39619
1064	Oat blue dwarf virus	1.05708	0.694934	0.436236	2.04095
1065	Okra mosaic virus	0.886448	0.790009	0.31139	1.5587
1066	Olive latent virus 3	0.835883	0.598483	0.562677	1.34721
1067	Ononis yellow mosaic virus	0.63171	0.68369	0.206531	1.00534
1068	Physalis mottle virus	0.74661	0.760164	0.435367	1.04462
1069	Plantago mottle virus	0.84772	0.697359	0.564227	1.28207
1070	Poinsettia mosaic virus	0.912677	0.593463	0.720634	1.4244
1071	Scrophularia mottle virus	0.82538	0.766292	0.556071	1.15416
1072	Switchgrass mosaic virus	1.00545	0.671398	0.832211	1.51328
1073	Carrot mottle mimic virus	0.650439	0.568372	0.615736	0.767476
1074	Carrot mottle virus	0.771226	0.566215	0.707769	1.04026
1075	Groundnut rosette virus	0.68623	0.549053	0.525853	0.984511
1076	Pea enation mosaic virus-2	0.759883	0.69791	0.598208	0.984078
1077	Tobacco bushy top virus	0.723441	0.657325	0.559217	0.954463
1078	Lettuce big-vein associated virus	0.489982	0.22602	0.436629	0.807826
1079	Barley stripe mosaic virus	0.909075	0.690092	0.894304	1.14336
1080	Beet soil-borne virus	1.13949	0.887671	0.876435	1.65555
1081	Beet virus Q	1.03821	0.65754	1.09281	1.36519
1082	Bell pepper mottle virus	0.897825	0.326927	1.07886	1.28846
1083	Broad bean necrosis virus	0.743003	0.472039	0.859353	0.898026
1084	Brugmansia mild mottle virus	0.843291	0.303941	0.980901	1.24581
1085	Cactus mild mottle virus	0.853964	0.653138	0.731515	1.17784
1086	Chinese wheat mosaic virus	0.89517	0.503128	1.02722	1.15579
1087	Clitoria yellow mottle virus	0.969424	0.639952	0.959928	1.30903
1088	Cucumber fruit mottle mosaic virus	0.923551	0.620027	1.24005	0.910509
1089	Cucumber green mottle mosaic virus	0.905561	0.365475	0.992003	1.36007
1090	Cucumber mottle virus	0.984313	0.433983	0.905165	1.61498
1091	Frangipani mosaic virus	0.685879	0.265334	0.779417	1.01351
1092	Hibiscus latent Singapore virus	0.924903	0.457537	0.984399	1.33355
1093	Indian peanut clump virus	0.787738	0.516211	0.770085	1.07772
1094	Kyuri green mottle mosaic virus	1.057	0.516685	1.10226	1.55298
1095	Maracuja mosaic virus	1.05158	0.557489	1.11498	1.48311
1096	Oat golden stripe virus	0.9022	0.455868	1.17513	1.07595
1097	Obuda pepper virus	0.790458	0.299981	0.809948	1.26236
1098	Odontoglossum ringspot virus	0.903814	0.5343	1.01771	1.15993
1099	Paprika mild mottle virus	0.833492	0.302892	0.999545	1.19875
1100	Passion fruit mosaic virus	1.02933	0.610027	1.1124	1.36619
1101	Pea early-browning virus	0.83572	0.44392	0.782144	1.28226
1102	Peanut clump virus	0.825475	0.650649	0.719138	1.10741
1103	Pepper mild mottle virus	0.860122	0.354215	1.02014	1.20669
1104	Pepper ringspot virus	0.856517	0.39798	0.950018	1.22238
1105	Potato mop-top virus	0.868585	0.472452	0.904695	1.22954
1106	Rattail cactus necrosis associated virus	1.01617	0.592737	0.936524	1.52016
1107	Rehmannia mosaic virus	0.890017	0.40094	1.00926	1.26057
1108	Ribgrass mosaic virus	1.01951	0.391863	1.30621	1.36112
1109	Soil-borne cereal mosaic virus	0.969872	0.534503	1.32557	1.04971
1110	Soil-borne wheat mosaic virus	0.892259	0.460099	0.962998	1.2544
1111	Sorghum chlorotic spot virus	1.11111	0.700214	1.43828	1.19504
1112	Streptocarpus flower break virus	0.994094	0.578705	1.0706	1.33364
1113	Tobacco mild green mosaic virus	0.720508	0.233106	0.916882	1.01211
1114	Tobacco mosaic virus	0.874495	0.408933	1.06952	1.14569
1115	Tobacco rattle virus	0.889465	0.473057	0.967616	1.22851
1116	Tomato mosaic virus	0.899629	0.410434	0.98211	1.30714
1117	Turnip vein-clearing virus	0.921161	0.309721	1.25179	1.20252
1118	Wasabi mottle virus	0.943865	0.350349	1.28012	1.20163
1119	Youcai mosaic virus	1.00466	0.376155	1.26952	1.37002
1120	Zucchini green mottle mosaic virus	1.02503	0.485873	1.09321	1.49688
