# Supplementary material for: CpG Usage in RNA Viruses: Data and Hypotheses
Source: PLoS One. 2013 Sep 23;8(9):e74109. doi: 10.1371/journal.pone.0074109 (PMC3781069; doi:10.1371/journal.pone.0074109)
Supplement: Dataset S4 — CpG odd ratio values of hosts. (XLSX) [file pone.0074109.s007.xlsx]

## Sheet: Sheet1
No.	Taxonomic position	Species name	CpGO/E	CpGO/E_CDS_12	CpGO/E_CDS_23	CpGO/E_CDS_31
1	Bacteria	Aquifex aeolicus	0.884252	0.0821059	0.779296	1.79413
2		Archaeoglobus fulgidus	0.797533	0.0902808	0.787334	1.5173
3		Bacillus halodurans	1.12367	0.791906	1.2394	1.34036
4		Caulobacter crescentus	1.16708	0.594712	0.984087	1.92461
5		Chlamydia trachomatis	0.794735	0.788079	0.660253	0.936257
6		Chlamydophila pneumoniae	0.725864	0.702565	0.593558	0.88189
7		Escherichia coli	1.1473	0.778779	1.1771	1.48711
8		Haemophilus influenzae	1.09711	1.07482	0.934127	1.28296
9		Halobacterium sp.	1.37122	0.534548	1.13273	2.44971
10		Helicobacter pylori	0.947372	0.423236	0.953019	1.46736
11		Lactococcus lactis	0.770034	0.813263	0.621289	0.875879
12		Pasteurella multocida	1.07658	0.949315	1.12934	1.15129
13		Pseudomonas aeruginosa	1.1004	0.648268	0.812729	1.84232
14		Staphylococcus aureus	0.951274	0.786767	0.961975	1.10555
15		Thermotoga maritima	0.941992	0.178956	0.866668	1.78281
16		Treponema pallidum	1.09554	0.900072	1.16448	1.22242
17		Vibrio cholerae	1.06026	0.797972	1.05649	1.32708
18		Xylella fastidiosa	1.02349	0.823635	0.84852	1.39939
19	Fungi	Aspergillus flavus	0.898999	0.65983	0.804854	1.23306
20		Aspergillus oryzae	0.900029	0.660797	0.807914	1.23206
21		Botryotinia fuckeliana	0.834641	0.591423	0.73002	1.1833
22		Candida albicans	0.581299	0.439732	0.552119	0.752453
23		Leptosphaeria maculans	0.911059	0.637921	0.809613	1.2864
24		Nectria haematococca	0.862081	0.587661	0.653468	1.3461
25		Penicillium chrysogenum	0.899177	0.695811	0.735448	1.26708
26		Phaeosphaeria nodorum	0.972288	0.599608	0.863233	1.45514
27		Puccinia graminis	0.834519	0.61816	0.770322	1.11582
28		Sclerotinia sclerotiorum	0.82613	0.610315	0.735534	1.13321
29		Schizophyllum commune	1.13542	0.598068	1.1799	1.6293
30		Talaromyces stipitatus	0.925112	0.731269	0.81348	1.23121
31	Invertebrates	Aedes aegypti	1.03592	0.663003	1.07157	1.37391
32		Acyrthosiphon pisum	0.934778	0.643326	0.909569	1.25205
33		Anopheles gambiae	1.15264	0.632122	1.34245	1.48397
34		Apis florea	0.994656	0.667451	1.03968	1.27739
35		Apis mellifera	1.02749	0.651818	1.09141	1.3398
36		Bombus impatiens	0.979644	0.631826	1.0222	1.28541
37		Bombus terrestris	0.996091	0.606257	1.05515	1.32743
38		Bombyx mori	0.977369	0.523297	0.876556	1.53374
39		Culex quinquefasciatus	1.10249	0.622483	1.23613	1.4496
40		Drosophila grimshawi	0.928083	0.699469	0.963623	1.12152
41		Ixodes scapularis	0.911171	0.546207	0.876243	1.31229
42		Nasonia vitripennis	1.0134	0.509726	0.992529	1.53888
43		Pediculus humanus	1.23766	0.436247	1.41598	1.86187
44		Tribolium castaneum	1.03621	0.547265	1.04777	1.51445
45	Plants	Arabidopsis thaliana	0.688423	0.487479	0.678374	0.8999
46		Brachypodium distachyon	0.855137	0.47999	0.81511	1.27122
47		Glycine max	0.489553	0.427088	0.410492	0.63139
48		Oryza sativa	0.917275	0.493493	0.893182	1.36626
49		Populus trichocarpa	0.447011	0.430095	0.39423	0.516884
50		Ricinus communis	0.528797	0.485737	0.458794	0.642146
51		Sorghum bicolor	0.881893	0.488478	0.853892	1.30428
52		Vitis vinifera	0.467867	0.431658	0.410218	0.561921
53		Zea mays	0.915546	0.508317	0.881416	1.35826
54	Vertebrates	Anolis carolinensis	0.474534	0.491872	0.3746	0.557274
55		Bos taurus	0.520435	0.467335	0.424032	0.670214
56		Cavia porcellus	0.472557	0.477643	0.362418	0.577791
57		Cricetulus griseus	0.372627	0.455604	0.25609	0.406247
58		Danio rerio	0.525371	0.468391	0.442105	0.665877
59		Equus caballus	0.478408	0.470411	0.375033	0.589981
60		Gallus gallus	0.492281	0.460465	0.416446	0.600122
61		Homo sapiens	0.467856	0.475351	0.36067	0.567719
62		Macaca mulatta	0.46672	0.48577	0.358179	0.556384
63		Meleagris gallopavo	0.41757	0.450605	0.329059	0.473147
64		Mus musculus	0.432708	0.452939	0.331072	0.514264
65		Oreochromis niloticus	0.490595	0.420065	0.394652	0.65736
66		Oryctolagus cuniculus	0.538872	0.462641	0.444078	0.710202
67		Pan troglodytes	0.456864	0.478877	0.349622	0.542257
68		Rattus norvegicus	0.437315	0.450994	0.334325	0.526794
69		Sus scrofa	0.524628	0.474374	0.422273	0.677554
70		Taeniopygia guttata	0.462359	0.441399	0.370009	0.575864
